# Supplementary material for: The First High-quality Reference Genome of Sika Deer Provides Insights into High-tannin Adaptation
Source: Genomics Proteomics Bioinformatics. 2022 Jun 16;21(1):203–15. doi: 10.1016/j.gpb.2022.05.008 (PMC10372904; doi:10.1016/j.gpb.2022.05.008)
Supplement: Supplementary Table S14 [file mmc31.xlsx]

## Sheet: Sheet1
Table S14 List of expanded and contracted gene families
The expanded gene families in sika deer
Note:*Gene_family_id: id of gene family in Treefam database version9. **Gene_id: “gene id”_“species_name”; containing all of the gene in this gene family. ***Annotation: “gene_symbol”|“gene description”; using the annotation of sika deer genes in the gene family as a representation of gene family annotation.
Gene_family_id*	Gene_id**	Annotation***
TF106200	evm.model.ctg86.45_sikadeer;cds_of_m21456_giraffe;sheepgene26689_sheep;ENSBTAG00000048081.1_cow;evm.model.scaffold463.32_reindeer;evm.model.scaffold57.5675_muskdeer;ENSSSCG00000010158.2_pig;bacgene5192_minke_whale;ENSBTAG00000000562.5_cow;goatgene25320_goat;ENSG00000173726.10_human;cds_of_m330_okapi;yakgene15285_yak;cds_of_genewise5619_milu;cds_of_genewise5618_milu;evm.model.scaffold887.5_reindee…	TOMM20|Mitochondrial import receptor subunit TOM20 homolog
TF300100	OWK00229.1_reddeer;evm.model.ctg27.289_sikadeer;OWK02383.1_reddeer;OWK17062.1_reddeer;evm.model.scaffold3205.1_reindeer;OWK07449.1_reddeer;ENSSSCG00000023810.1_pig;ENSSSCG00000021912.1_pig;sheepgene21054_sheep;OWK04780.1_reddeer;ENSSSCG00000027375.1_pig;OWK02555.1_reddeer;OWK04565.1_reddeer;OWK07525.1_reddeer;ENSSSCG00000022428.1_pig;OWK02496.1_reddeer;evm.model.scaffold64.6108_muskdeer;OWK09216.…	RPSA|40S ribosomal protein SA
TF317300	cbagene20935Bactrian_camel;goatgene6874_goat;evm.model.scaffold358.15452_muskdeer;evm.model.ctg35.181_sikadeer;cds20847_whitetail;ENSMUSG00000034663.13_mouse;ENSG00000138756.17_human;ENSGALP00000044546.1_chicken;ENSMUSG00000057230.13_mouse;ENSSSCG00000008337.2_pig;bacgene20396_minke_whale;ENSG00000115977.18_human;cbagene16566Bactrian_camel;cdrgene7409dromedary;cds_of_m5727_okapi;cds_of_m5628_gira…	BMP2K|BMP-2-inducible protein kinase;AAK1|AP2-associated protein kinase 1
TF319100	OWK04311.1_reddeer;evm.model.scaffold321.5_reindeer;cds_of_m22649_giraffe;cds_of_m22547_okapi;evm.model.scaffold894.21573_muskdeer;OWK13247.1_reddeer;evm.model.scaffold887.3_reindeer;evm.model.scaffold180.11182_muskdeer;evm.model.scaffold234.12664_muskdeer;evm.model.scaffold159.13_reindeer;evm.model.ctg68.241_sikadeer;ENSG00000270800.1_human;evm.model.scaffold349.15177_muskdeer;evm.model.scaffold…	RPS10|40S ribosomal protein S10
TF321400	cds_of_m7064_giraffe;evm.model.scaffold212.12031_muskdeer;cds_of_genewise14054_milu;cds_of_m7179_okapi;ENSG00000058729.10_human;cbagene5740Bactrian_camel;cdrgene19068dromedary;bacgene26456_minke_whale;ENSBTAG00000011763.3_cow;yakgene11245_yak;evm.model.scaffold452.17308_muskdeer;ENSSSCG00000014175.2_pig;OWK11692.1_reddeer;evm.model.scaffold1967.4_reindeer;evm.model.ctg1.175_sikadeer;cds_of_genewi…	RIOK2|Serine/threonine-protein kinase RIO2
TF323400	OWJ99501.1_reddeer;ENSBTAG00000048188.1_cow;ENSBTAG00000025847.3_cow;evm.model.scaffold312.14517_muskdeer;ENSMUSG00000031422.16_mouse;evm.model.ctg14.304_sikadeer;cbagene19727Bactrian_camel;cdrgene21294dromedary;ENSSSCG00000012534.2_pig;bacgene16728_minke_whale;ENSG00000123562.16_human;cds7332_whitetail;evm.model.scaffold1200.22879_muskdeer;cds_of_m814_giraffe;ENSBTAG00000001311.3_cow;goatgene270…	MORF4L2|Mortality factor 4-like protein 2;MSL3|Male-specific lethal 3 homolog
TF328600	ENSMUSG00000030722.7_mouse;evm.model.ctg31.235_sikadeer;ENSG00000176953.11_human;evm.model.scaffold248.13115_muskdeer;cds_of_genewise9214_roedeer;ENSBTAG00000014650.5_cow;yakgene8054_yak;goatgene23794_goat;sheepgene25946_sheep;cds_of_m8811_giraffe;cds_of_m8926_okapi;cds_of_genewise2654_milu;OWK10881.1_reddeer;cds31811_whitetail;evm.model.scaffold1813.4_reindeer;ENSSSCG00000007808.2_pig;bacgene176…	NFATC2IP|NFATC2-interacting protein
TF330800	yakgene19854_yak;sheepgene18721_sheep;cbagene15185Bactrian_camel;cdrgene16999dromedary;cds7535_whitetail;ENSMUSG00000053550.13_mouse;ENSG00000187902.11_human;bacgene13611_minke_whale;cds_of_genewise5089_roedeer;goatgene18486_goat;evm.model.scaffold368.15783_muskdeer;evm.model.scaffold1422.20_reindeer;evm.model.ctg222.28_sikadeer;evm.model.ctg84.281_sikadeer;evm.model.scaffold24.2307_muskdeer;yakg…	Shisa7|Protein shisa-7;Shisa6|Protein shisa-6 homolog;SHISA8|Putative protein shisa-8;Shisa9|Protein shisa-9;SHISA2|Protein shisa-2 homolog
TF353700	evm.model.scaffold155.3_reindeer;cds727_whitetail;OWK03320.1_reddeer;bacgene3470_minke_whale;evm.model.scaffold587.19079_muskdeer;ENSMUSG00000061461.11_mouse;bacgene8689_minke_whale;evm.model.ctg26.117_sikadeer;cds21570_whitetail;evm.model.scaffold841.6_reindeer;evm.model.scaffold57.5659_muskdeer;cbagene16041Bactrian_camel;cdrgene16631dromedary;evm.model.scaffold558.2_reindeer;cds_of_m15247_okapi…	SMIM20|Small integral membrane protein 20
TF101001	ENSMUSG00000041431.16_mouse;cds_of_m11667_giraffe;evm.model.scaffold1212.22938_muskdeer;evm.model.scaffold1212.22937_muskdeer;bacgene9269_minke_whale;ENSSSCG00000029326.1_pig;cbagene5612Bactrian_camel;cdrgene3380dromedary;ENSBTAG00000014239.5_cow;yakgene2876_yak;evm.model.scaffold37.3455_muskdeer;cds_of_genewise14216_milu;cds_of_genewise7925_roedeer;evm.model.ctg89.42_sikadeer;cds_of_m11773_okapi…	CCNB1|G2/mitotic-specific cyclin-B1;CCNB2|G2/mitotic-specific cyclin-B2;CCNB3|G2/mitotic-specific cyclin-B3
TF101201	cdrgene8757dromedary;ENSMUSG00000051768.9_mouse;bacgene3194_minke_whale;ENSG00000268361.1_human;bacgene3191_minke_whale;ENSG00000073050.11_human;ENSSSCG00000003055.2_pig;cbagene3768Bactrian_camel;sheepgene18299_sheep;goatgene18001_goat;OWK16546.1_reddeer;evm.model.ctg258.1_sikadeer;evm.model.scaffold444.17215_muskdeer;ENSBTAG00000016268.5_cow;yakgene10844_yak;bacgene7437_minke_whale;ENSMUSG000000…	XRCC1|DNA repair protein XRCC1;Trpc2|Short transient receptor potential channel 2
TF300901	evm.model.ctg2.571_sikadeer;OWK09312.1_reddeer;evm.model.scaffold258.13468_muskdeer;evm.model.scaffold59148.25119_muskdeer;cds_of_genewise8287_roedeer;ENSGALP00000063849.1_chicken;cds_of_genewise8286_roedeer;OWK09109.1_reddeer;evm.model.scaffold207.4_reindeer;OWK17914.1_reddeer;evm.model.scaffold16.16_reindeer;evm.model.scaffold279.13992_muskdeer;evm.model.scaffold2984.1_reindeer;evm.model.scaffo…	rps3-a|40S ribosomal protein S3-A
TF326301	evm.model.ctg27.211_sikadeer;ENSG00000115966.16_human;bacgene20949_minke_whale;ENSMUSG00000027104.18_mouse;cds_of_m1398_giraffe;sheepgene3953_sheep;ENSGALP00000047984.1_chicken;ENSG00000146592.16_human;ENSBTAG00000018909.6_cow;yakgene5033_yak;evm.model.scaffold330.14919_muskdeer;cds_of_m5169_giraffe;cds_of_m5258_okapi;cbagene5708Bactrian_camel;cdrgene17539dromedary;ENSSSCG00000015595.3_pig;cds_of…	Atf2|Cyclic AMP-dependent transcription factor ATF-2;Fosl2|Fos-related antigen 2
TF329501	cds_of_m19875_okapi;ENSMUSG00000023055.9_mouse;ENSG00000012822.15_human;bacgene12147_minke_whale;ENSSSCG00000028481.1_pig;cbagene17085Bactrian_camel;cdrgene12920dromedary;evm.model.scaffold49.25_reindeer;sheepgene6326_sheep;yakgene15661_yak;goatgene4929_goat;evm.model.scaffold78.6893_muskdeer;cds12542_whitetail;evm.model.ctg13.41_sikadeer;OWK17040.1_reddeer;cds_of_m9043_giraffe;ENSMUSG00000006056…	CALCOCO1|Calcium-binding and coiled-coil domain-containing protein 1;TAX1BP1|Tax1-binding protein 1 homolog
TF330201	ENSG00000283194.1_human;cds_of_m1261_okapi;bacgene22766_minke_whale;cbagene19101Bactrian_camel;cdrgene9882dromedary;ENSBTAG00000045980.1_cow;cds_of_m22824_giraffe;goatgene10681_goat;ENSG00000165527.6_human;ENSMUSG00000044147.7_mouse;ENSSSCG00000005012.2_pig;cds_of_m4737_okapi;ENSSSCG00000013992.1_pig;sheepgene8714_sheep;yakgene7438_yak;OWK12318.1_reddeer;evm.model.scaffold2194.7_reindeer;cds_of_m…	Arf2|ADP-ribosylation factor 2;Arf5|ADP-ribosylation factor 5;ARF4|ADP-ribosylation factor 4
TF330401	ENSSSCG00000012734.2_pig;ENSG00000283463.1_human;ENSG00000283697.1_human;ENSSSCG00000012732.2_pig;cbagene6153Bactrian_camel;cdrgene24487dromedary;evm.model.scaffold3385.2_reindeer;evm.model.scaffold1337.23320_muskdeer;ENSBTAG00000034444.3_cow;evm.model.ctg417.3_sikadeer;ENSBTAG00000047120.1_cow;yakgene4186_yak;evm.model.scaffold1574.23787_muskdeer;cds29470_whitetail;evm.model.scaffold1780.4_reind…	HSFY2|Heat shock transcription factor, Y-linked;HSF1|Heat shock factor protein 1
TF332301	evm.model.ctg209.11_sikadeer;ENSMUSG00000040372.2_mouse;ENSG00000112218.8_human;ENSSSCG00000004341.1_pig;bacgene4399_minke_whale;cds_of_m1783_okapi;cbagene5005Bactrian_camel;cdrgene10697dromedary;ENSBTAG00000002915.4_cow;yakgene5867_yak;goatgene9777_goat;sheepgene12563_sheep;evm.model.scaffold343.15098_muskdeer;evm.model.ctg21.106_sikadeer;cds_of_genewise17583_milu;cds_of_genewise22601_roedeer;ev…	GNRHR2|Gonadotropin-releasing hormone II receptor;GPR63|Probable G-protein coupled receptor 63
TF102002	ENSBTAG00000011631.3_cow;cds_of_genewise9340_roedeer;cds_of_m3508_okapi;cds_of_m3443_giraffe;ENSSSCG00000028002.1_pig;ENSSSCG00000030917.1_pig;OWK07059.1_reddeer;sheepgene10334_sheep;cds_of_m3442_giraffe;cds_of_m3507_okapi;bacgene15530_minke_whale;OWK08626.1_reddeer;bacgene4991_minke_whale;ENSSSCG00000003562.1_pig;sheepgene4765_sheep;yakgene9386_yak;evm.model.scaffold180.11190_muskdeer;cds_of_gen…	YWHAQ|14-3-3 protein theta
TF105302	ENSSSCG00000021235.1_pig;evm.model.ctg79.285_sikadeer;ENSSSCG00000029459.1_pig;ENSMUSG00000032413.12_mouse;evm.model.scaffold775.20715_muskdeer;evm.model.scaffold1897.2_reindeer;cds_of_m15843_okapi;evm.model.ctg44.28_sikadeer;goatgene805_goat;sheepgene2525_sheep;yakgene2285_yak;ENSBTAG00000015413.5_cow;cds_of_m15759_giraffe;evm.model.scaffold298.14273_muskdeer;ENSG00000270249.1_human;ENSMUSG00000…	Nedd4|E3 ubiquitin-protein ligase NEDD4;RASA2|Ras GTPase-activating protein 2
TF106302	cbagene16759Bactrian_camel;cdrgene15069dromedary;evm.model.scaffold528.18350_muskdeer;goatgene4524_goat;sheepgene7961_sheep;evm.model.scaffold672.3_reindeer;cds43663_whitetail;cds_of_genewise11883_roedeer;evm.model.scaffold492.8_reindeer;goatgene10226_goat;sheepgene12233_sheep;cds35188_whitetail;ENSMUSG00000083649.5_mouse;cbagene14738Bactrian_camel;cdrgene7486dromedary;evm.model.scaffold987.2_rei…	RAN|GTP-binding nuclear protein Ran
TF314502	ENSGALP00000061397.1_chicken;ENSGALP00000016608.4_chicken;ENSMUSG00000028688.13_mouse;ENSG00000132773.11_human;ENSSSCG00000003918.3_pig;ENSBTAG00000011243.4_cow;yakgene7737_yak;goatgene2506_goat;sheepgene347_sheep;cds_of_m15449_giraffe;cds_of_m15525_okapi;evm.model.scaffold441.17135_muskdeer;evm.model.ctg1275.1_sikadeer;ENSG00000140694.16_human;ENSG00000274829.4_human;bacgene19238_minke_whale;ENS…	PARN|Poly(A)-specific ribonuclease PARN;PNLDC1|Poly(A)-specific ribonuclease PARN-like domain-containing protein 1
TF315102	evm.model.ctg110.46_sikadeer;bacgene10255_minke_whale;cds_of_m2371_giraffe;cds_of_genewise13106_roedeer;cbagene18425Bactrian_camel;cdrgene10065dromedary;cdrgene9846dromedary;cbagene1609Bactrian_camel;bacgene1146_minke_whale;bacgene6883_minke_whale;bacgene2386_minke_whale;ENSMUSG00000021905.13_mouse;ENSG00000154813.9_human;ENSSSCG00000011196.2_pig;cds19176_whitetail;evm.model.scaffold988.3_reindee…	DPH3|DPH3 homolog
TF336302	ENSGALP00000063476.1_chicken;OWK08780.1_reddeer;OWK05458.1_reddeer;ENSMUSG00000027331.15_mouse;yakgene1570_yak;evm.model.ctg84.820_sikadeer;ENSG00000128944.13_human;ENSSSCG00000004775.2_pig;cbagene17623Bactrian_camel;cdrgene15181dromedary;evm.model.scaffold762.20624_muskdeer;evm.model.scaffold95.7922_muskdeer;OWK09648.1_reddeer;cds_of_genewise13309_milu;yakgene2467_yak;ENSBTAG00000032340.2_cow;ya…	KNSTRN|Small kinetochore-associated protein
TF105503	goatgene6143_goat;cds_of_m15338_giraffe;sheepgene7550_sheep;yakgene23332_yak;OWK03684.1_reddeer;cds39506_whitetail
TF300803	evm.model.scaffold1862.2_reindeer;ENSG00000147127.8_human;evm.model.ctg229.7_sikadeer;OWK17651.1_reddeer;ENSSSCG00000011638.2_pig;cbagene4507Bactrian_camel;goatgene870_goat;cdrgene3905dromedary;ENSBTAG00000000905.4_cow;ENSG00000154917.10_human;ENSMUSG00000032549.7_mouse;sheepgene2591_sheep;evm.model.scaffold375.15952_muskdeer;cds38061_whitetail;bacgene4917_minke_whale;yakgene21672_yak;ENSG0000022…	Rab6b|Ras-related protein Rab-6B;Rab6a|Ras-related protein Rab-6A
TF313003	ENSMUSG00000030000.10_mouse;goatgene11522_goat;sheepgene5945_sheep;bacgene8965_minke_whale;ENSSSCG00000020736.1_pig;ENSG00000075340.22_human;cdrgene20208dromedary;ENSBTAG00000009076.5_cow;yakgene17938_yak;OWK10238.1_reddeer;yakgene5339_yak;evm.model.scaffold5249.1_reindeer;ENSMUSG00000029106.14_mouse;evm.model.ctg93.41_sikadeer;cds_of_m12813_giraffe;cds_of_m12928_okapi;goatgene7041_goat;sheepgene…	ADD1|Alpha-adducin;ADD3|Gamma-adducin
TF314403	ENSGALP00000055064.1_chicken;ENSSSCG00000006908.2_pig;ENSMUSG00000033805.12_mouse;ENSG00000172031.6_human;ENSSSCG00000026406.1_pig;bacgene4371_minke_whale;cbagene6496Bactrian_camel;cdrgene432dromedary;cds_of_m3596_okapi;cds_of_m3534_giraffe;evm.model.ctg1217.1_sikadeer;cds_of_genewise1150_roedeer;cds32608_whitetail;evm.model.scaffold281.14030_muskdeer;cds_of_genewise15371_milu;OWK04700.1_reddeer;…	EPHX4|Epoxide hydrolase 4;EPHX3|Epoxide hydrolase 3
TF314503	ENSGALP00000007893.3_chicken;ENSMUSG00000030316.13_mouse;ENSG00000279643.3_human;ENSG00000144559.10_human;ENSG00000282035.1_human;cds_of_m15814_okapi;cbagene8624Bactrian_camel;cdrgene11520dromedary;evm.model.scaffold1.5_reindeer;ENSSSCG00000011578.2_pig;cds35569_whitetail;cds_of_genewise11726_milu;evm.model.ctg102.1_sikadeer;ENSBTAG00000031115.3_cow;bacgene22585_minke_whale;cds_of_genewise1208_ro…	TAMM41|Phosphatidate cytidylyltransferase, mitochondrial
TF328803	evm.model.ctg46.386_sikadeer;evm.model.scaffold474.8_reindeer;ENSGALP00000062502.1_chicken;evm.model.scaffold280.14008_muskdeer;cds_of_m4112_giraffe;cds_of_m4162_okapi;cds_of_m4111_giraffe;ENSMUSG00000030663.12_mouse;cbagene17392Bactrian_camel;cdrgene5250dromedary;ENSSSCG00000013383.2_pig;bacgene8391_minke_whale;ENSG00000110696.9_human;evm.model.scaffold181.11222_muskdeer;evm.model.scaffold764.20…	SMAP|Small acidic protein
TF338003	ENSMUSG00000053297.14_mouse;evm.model.scaffold2173.1_reindeer;ENSG00000122386.10_human;ENSMUSG00000062012.13_mouse;ENSSSCG00000029375.1_pig;cbagene6031Bactrian_camel;cdrgene17921dromedary;cds37454_whitetail;OWK11439.1_reddeer;bacgene13838_minke_whale;goatgene23487_goat;sheepgene25639_sheep;cds_of_m3386_giraffe;cds_of_m3448_okapi;evm.model.scaffold6.695_muskdeer;ENSBTAG00000005572.5_cow;yakgene173…	ZNF205|Zinc finger protein 205;ZNF383|Zinc finger protein 383;ZNF154|Zinc finger protein 154;ZNF271|Zinc finger protein 271
TF350803	evm.model.ctg60.72_sikadeer;ENSG00000243660.9_human;bacgene4038_minke_whale;bacgene4041_minke_whale;evm.model.ctg147.39_sikadeer;evm.model.ctg163.74_sikadeer;cds20901_whitetail;ENSBTAG00000039782.2_cow;yakgene16548_yak;goatgene24172_goat;sheepgene26311_sheep;cds_of_genewise14572_roedeer;OWK10974.1_reddeer;evm.model.ctg163.75_sikadeer;evm.model.scaffold961.21919_muskdeer;cds_of_m20837_giraffe;shee…	ZNF14|Zinc finger protein 14;ZNF840P|Putative zinc finger protein 840;ZNF12|Zinc finger protein 12;RBAK|RB-associated KRAB zinc finger protein;ZNF182|Zinc finger protein 182
TF351003	ENSMUSG00000070902.5_mouse;ENSBTAG00000015188.4_cow;bacgene14307_minke_whale;ENSBTAG00000016229.3_cow;ENSSSCG00000021646.1_pig;yakgene10996_yak;evm.model.scaffold208.11965_muskdeer;bacgene2787_minke_whale;cdrgene11878dromedary;yakgene9873_yak;bacgene20479_minke_whale;ENSMUSG00000052040.10_mouse;ENSG00000275746.1_human;ENSG00000169926.10_human;ENSSSCG00000026006.1_pig;evm.model.scaffold426.16936_m…	KLF13|Krueppel-like factor 13;KLF14|Krueppel-like factor 14;Klf16|Krueppel-like factor 16
TF101104	evm.model.scaffold1203.9_reindeer;ENSMUSG00000057177.12_mouse;ENSSSCG00000003035.2_pig;ENSG00000105723.11_human;yakgene22852_yak;ENSBTAG00000020756.5_cow;sheepgene18270_sheep;goatgene17962_goat;evm.model.scaffold444.17198_muskdeer;evm.model.ctg218.17_sikadeer;cds34354_whitetail;OWK16384.1_reddeer;cds_of_genewise2455_milu;ENSG00000268643.1_human;bacgene3162_minke_whale;ENSMUSG00000022812.13_mouse;…	GSK3A|Glycogen synthase kinase-3 alpha;GSK3B|Glycogen synthase kinase-3 beta;ARHGAP6|Rho GTPase-activating protein 6
TF300004	evm.model.ctg59.167_sikadeer;cds_of_genewise1904_milu;evm.model.scaffold561.3_reindeer;ENSGALP00000060313.1_chicken;ENSGALP00000062816.1_chicken;ENSMUSG00000024099.14_mouse;evm.model.ctg31.218_sikadeer;cds_of_genewise12658_roedeer;cds_of_m19443_giraffe;cds_of_m19442_okapi;evm.model.ctg31.219_sikadeer;cds_of_m19442_giraffe;cds_of_genewise1905_milu;cds_of_m19441_okapi;ENSG00000178127.12_human;sheep…	NDUFV2|NADH dehydrogenase [ubiquinone] flavoprotein 2, mitochondrial;Ndufv2|NADH dehydrogenase [ubiquinone] flavoprotein 2, mitochondrial;CORO1A|Coronin-1A
TF313004	ENSGALP00000056851.1_chicken;evm.model.ctg19.256_sikadeer;OWK16341.1_reddeer;ENSMUSG00000041560.12_mouse;bacgene3324_minke_whale;cbagene3892Bactrian_camel;cdrgene17161dromedary;ENSG00000105373.18_human;ENSSSCG00000022774.1_pig;sheepgene18433_sheep;yakgene14398_yak;cds_of_m15547_giraffe;cds_of_m15625_okapi;ENSBTAG00000021192.4_cow;goatgene18142_goat	NOP53|Glioma tumor suppressor candidate region gene 2 protein
TF313304	ENSMUSG00000048429.10_mouse;ENSG00000142444.6_human;evm.model.ctg28.138_sikadeer;ENSSSCG00000013635.2_pig;bacgene3826_minke_whale;cds_of_m22803_giraffe;sheepgene9132_sheep;ENSBTAG00000045893.1_cow;yakgene4339_yak;cds_of_m22700_okapi;evm.model.scaffold382.16092_muskdeer;OWK11870.1_reddeer;cds_of_genewise13388_milu;goatgene8153_goat;cds19126_whitetail;cds_of_genewise17513_roedeer	TIMM29|Uncharacterized protein C19orf52
TF313604	cdrgene9948dromedary;ENSG00000221968.8_human;bacgene8015_minke_whale;ENSMUSG00000024664.4_mouse;ENSSSCG00000013073.2_pig;yakgene14780_yak;evm.model.scaffold1722.2_reindeer;sheepgene24228_sheep;goatgene25828_goat;evm.model.scaffold88.7620_muskdeer;ENSBTAG00000015511.5_cow;evm.model.scaffold538.18476_muskdeer;evm.model.scaffold1722.1_reindeer;evm.model.scaffold8721.1_reindeer;OWK17525.1_reddeer;cds…	FADS2|Fatty acid desaturase 2;FADS1|Fatty acid desaturase 1;FADS2B|Putative fatty acid desaturase 2-like protein FADS2P1;Fads2b|Fatty acid desaturase 2-like protein FADS2P1
TF315804	OWJ99736.1_reddeer;ENSSSCG00000000897.2_pig;cds_of_m12107_okapi;ENSMUSG00000020570.14_mouse;evm.model.scaffold84.7168_muskdeer;cds_of_genewise9904_milu;ENSBTAG00000016096.1_cow;goatgene27963_goat;yakgene1104_yak;cds39362_whitetail;bacgene14688_minke_whale;cbagene20056Bactrian_camel;cdrgene21330dromedary;evm.model.ctg70.9_sikadeer;ENSMUSG00000056296.16_mouse;ENSG00000163630.10_human;cbagene20178Ba…	Synpr|Synaptoporin
TF323904	sheepgene15190_sheep;ENSMUSG00000006575.14_mouse;ENSG00000108309.12_human;goatgene19719_goat;cds36355_whitetail;OWK11790.1_reddeer;evm.model.ctg264.6_sikadeer;OWK12110.1_reddeer;evm.model.ctg146.26_sikadeer;yakgene19656_yak;cds5115_whitetail;evm.model.scaffold8769.1_reindeer;ENSSSCG00000025514.1_pig;cds_of_m22007_okapi;cds_of_m17597_giraffe;cds_of_m17647_okapi;cds33213_whitetail;cds_of_genewise11…	RUNDC3B|RUN domain-containing protein 3B;Rufy1|RUN and FYVE domain-containing protein 1;RUFY2|RUN and FYVE domain-containing protein 2
TF332604	ENSMUSG00000022249.13_mouse;ENSG00000205838.12_human;OWK02348.1_reddeer;evm.model.ctg20.13_sikadeer;cds9309_whitetail;cds_of_genewise17757_roedeer;cds26753_whitetail;cds_of_m6724_giraffe;cds_of_m6840_okapi;evm.model.scaffold60.5892_muskdeer;yakgene1856_yak;cds_of_genewise1586_milu;sheepgene21347_sheep;goatgene20581_goat;cbagene15919Bactrian_camel;cdrgene11841dromedary;bacgene21481_minke_whale;ENS…	TTC23L|Tetratricopeptide repeat protein 23-like
TF338304	sheepgene17215_sheep;yakgene14806_yak;cdrgene15106dromedary;evm.model.ctg217.21_sikadeer;bacgene8818_minke_whale;OWK16014.1_reddeer;evm.model.scaffold572.18950_muskdeer;goatgene18647_goat;cds1708_whitetail;ENSG00000182318.5_human;ENSMUSG00000054715.11_mouse;evm.model.ctg217.2_sikadeer;cds_of_m21564_giraffe;cdrgene17578dromedary;cds_of_m14584_okapi;goatgene22316_goat;ENSBTAG00000031869.3_cow;yakge…	ZSCAN22|Zinc finger and SCAN domain-containing protein 22;ZNF394|Zinc finger protein 394;ZNF554|Zinc finger protein 554;ZNF329|Zinc finger protein 329;ZNF419|Zinc finger protein 419;ZNF660|Zinc finger protein 660;ZNF501|Zinc finger protein 501
TF350004	ENSGALP00000047763.1_chicken;ENSMUSG00000039904.9_mouse;bacgene10179_minke_whale;cbagene4416Bactrian_camel;cdrgene3977dromedary;ENSG00000170775.2_human;ENSSSCG00000016599.2_pig;goatgene4228_goat;sheepgene8273_sheep;ENSBTAG00000013732.3_cow;yakgene14629_yak;cds_of_m8285_giraffe;evm.model.scaffold8.939_muskdeer;ENSMUSG00000050558.13_mouse;cds_of_m9586_giraffe;cds_of_m9699_okapi;goatgene13302_goat;s…	QRFPR|Pyroglutamylated RFamide peptide receptor;NPY4R|Neuropeptide Y receptor type 4;NPY1R|Neuropeptide Y receptor type 1;NPY2R|Neuropeptide Y receptor type 2
TF350804	evm.model.ctg279.10_sikadeer;yakgene14307_yak;cds_of_genewise11515_milu;cds26953_whitetail;ENSMUSG00000050954.15_mouse;cdrgene23016dromedary;cbagene15249Bactrian_camel;cdrgene23018dromedary;evm.model.ctg225.28_sikadeer;ENSMUSG00000056019.12_mouse;yakgene15849_yak;cds26407_whitetail;evm.model.ctg261.7_sikadeer;cds_of_genewise6438_milu;goatgene18321_goat;sheepgene18624_sheep;cbagene3335Bactrian_cam…	ZNF677|Zinc finger protein 677;ZNF548|Zinc finger protein 548;ZNF432|Zinc finger protein 432
TF351104	evm.model.scaffold192.11541_muskdeer;sheepgene18599_sheep;cds_of_m11812_giraffe;cds_of_m11914_okapi;ENSBTAG00000019473.5_cow;evm.model.ctg261.26_sikadeer;cds17197_whitetail;sheepgene24111_sheep;cds40631_whitetail;ENSG00000183715.13_human;ENSMUSG00000062257.13_mouse;bacgene15230_minke_whale;cbagene12189Bactrian_camel;cdrgene12656dromedary;evm.model.ctg182.1_sikadeer;evm.model.scaffold345.1_reindee…	Iglon5|IgLON family member 5;NTM|Neurotrimin
TF300305	ENSGALP00000045127.1_chicken;OWK03571.1_reddeer;evm.model.scaffold35.3337_muskdeer;evm.model.ctg100.67_sikadeer;ENSG00000101343.14_human;ENSMUSG00000001767.5_mouse;cbagene23672Bactrian_camel;cdrgene1960dromedary;bacgene22111_minke_whale;goatgene13200_goat;sheepgene16761_sheep;cds4266_whitetail;cds_of_m5128_giraffe;ENSBTAG00000008472.5_cow;yakgene2539_yak;cds_of_m5214_okapi;cds_of_genewise14946_mi…	Crnkl1|Crooked neck-like protein 1
TF315405	evm.model.scaffold367.15709_muskdeer;cbagene9837Bactrian_camel;bacgene13046_minke_whale;ENSMUSG00000022209.12_mouse;ENSG00000100867.14_human;ENSMUSG00000022210.6_mouse;ENSSSCG00000002013.2_pig;ENSG00000187630.15_human;ENSG00000157326.18_human;cbagene9842Bactrian_camel;cdrgene20499dromedary;bacgene13048_minke_whale;evm.model.ctg83.4_sikadeer;ENSBTAG00000017665.5_cow;yakgene18571_yak;cds_of_m10643_…	DHRS4|Dehydrogenase/reductase SDR family member 4
TF333405	ENSGALP00000063503.1_chicken;evm.model.scaffold938.21802_muskdeer;evm.model.ctg42.30_sikadeer;ENSBTAG00000015356.5_cow;yakgene605_yak;goatgene4687_goat;sheepgene7784_sheep;cds16041_whitetail;OWK06528.1_reddeer;cds_of_m9284_giraffe;cds_of_m9399_okapi;cds_of_genewise15207_roedeer;cds_of_genewise16482_milu;bacgene662_minke_whale;ENSMUSG00000061762.12_mouse;cbagene2407Bactrian_camel;cdrgene7208dromed…	TAC1|Protachykinin-1
TF333805	ENSGALP00000042464.1_chicken;ENSMUSG00000027490.17_mouse;ENSG00000101412.12_human;cbagene14392Bactrian_camel;cdrgene119dromedary;evm.model.scaffold2161.6_reindeer;ENSSSCG00000007268.2_pig;sheepgene17168_sheep;bacgene23131_minke_whale;yakgene10458_yak;cds_of_m2455_okapi;cds_of_m2406_giraffe;evm.model.scaffold5.587_muskdeer;goatgene13587_goat;ENSBTAG00000003971.4_cow;evm.model.scaffold162.15_reinde…	E2F2|Transcription factor E2F2;E2F4|Transcription factor E2F4;E2F6|Transcription factor E2F6
TF337005	evm.model.scaffold572.18949_muskdeer;evm.model.ctg31.144_sikadeer;ENSG00000152475.6_human;ENSMUSG00000062944.4_mouse;cds_of_m15983_okapi;ENSBTAG00000025146.4_cow;yakgene10573_yak;ENSSSCG00000029347.1_pig;bacgene6058_minke_whale;goatgene8282_goat;sheepgene9030_sheep;goatgene7770_goat;evm.model.scaffold571.18871_muskdeer;cds_of_m22888_giraffe;cds_of_m22789_okapi;ENSBTAG00000018960.5_cow;yakgene8108…	ZNF768|Zinc finger protein 768
TF352305	cdrgene8589dromedary;yakgene26031_yak;yakgene20066_yak;ENSSSCG00000028579.1_pig;sheepgene10760_sheep;sheepgene26248_sheep;evm.model.ctg90.58_sikadeer;cbagene8961Bactrian_camel;cdrgene8071dromedary;evm.model.scaffold1116.22611_muskdeer;evm.model.scaffold147.10207_muskdeer;evm.model.scaffold1096.22508_muskdeer;evm.model.scaffold1071.22393_muskdeer;evm.model.scaffold202.11773_muskdeer;evm.model.scaf…	pol|Pro-Pol polyprotein;env|Envelope glycoprotein
TF352405	evm.model.scaffold1517.9_reindeer;sheepgene18589_sheep;ENSMUSG00000038888.8_mouse;sheepgene18614_sheep;ENSG00000142544.6_human;cbagene4043Bactrian_camel;ENSSSCG00000003235.3_pig;yakgene24826_yak;evm.model.ctg261.14_sikadeer;cds_of_genewise18142_milu;cds8367_whitetail;evm.model.scaffold409.2_reindeer;ENSBTAG00000023365.3_cow;ENSBTAG00000039212.2_cow;goatgene18307_goat;goatgene18287_goat;cds_of_m13…	Ctu1|Cytoplasmic tRNA 2-thiolation protein 1
TF105206	cds_of_m17017_okapi;ENSGALP00000016175.3_chicken;ENSGALP00000060135.1_chicken;bacgene20061_minke_whale;cbagene9712Bactrian_camel;cdrgene9702dromedary;ENSSSCG00000009043.2_pig;evm.model.ctg24.179_sikadeer;evm.model.scaffold154.15_reindeer;cds_of_m16963_giraffe;ENSBTAG00000019854.5_cow;goatgene17076_goat;sheepgene20650_sheep;yakgene22123_yak;ENSG00000164163.10_human;ENSMUSG00000058355.8_mouse;cds_o…	Abce1|ATP-binding cassette sub-family E member 1
TF300506	OWK01722.1_reddeer;ENSG00000197563.9_human;ENSMUSG00000056536.14_mouse;evm.model.scaffold3456.3_reindeer;cds33681_whitetail;ENSSSCG00000004901.2_pig;bacgene22188_minke_whale;cbagene14730Bactrian_camel;cdrgene7494dromedary;goatgene23300_goat;sheepgene25458_sheep;evm.model.ctg1161.1_sikadeer;cds22616_whitetail;evm.model.scaffold27.2696_muskdeer;cds_of_m10046_giraffe;cds_of_m10158_okapi;evm.model.sc…	Pign|GPI ethanolamine phosphate transferase 1
TF315606	ENSG00000141527.16_human;evm.model.ctg188.6_sikadeer;goatgene20798_goat;sheepgene21546_sheep;yakgene4035_yak;cds36297_whitetail;ENSMUSG00000034917.7_mouse;ENSG00000105289.14_human;evm.model.scaffold279.34_reindeer;cdrgene20722dromedary;cds_of_m11081_giraffe;cds_of_m11199_okapi;OWK11675.1_reddeer;evm.model.scaffold120.9077_muskdeer;ENSBTAG00000018342.3_cow;yakgene9438_yak;goatgene7964_goat;sheepge…	TJP1|Tight junction protein ZO-1
TF317206	ENSSSCG00000006659.2_pig;cds_of_m10198_okapi;ENSG00000143401.14_human;cbagene12676Bactrian_camel;cdrgene21226dromedary;OWK04941.1_reddeer;bacgene10775_minke_whale;sheepgene1143_sheep;goatgene3243_goat;ENSBTAG00000016730.5_cow;yakgene8436_yak;evm.model.ctg144.96_sikadeer;ENSMUSG00000015749.12_mouse;evm.model.scaffold274.13815_muskdeer;cds2828_whitetail;cds_of_m10084_giraffe;cds_of_genewise13109_ro…	Anp32e|Acidic leucine-rich nuclear phosphoprotein 32 family member E
TF317306	OWJ99212.1_reddeer;evm.model.scaffold1081.22437_muskdeer;cds_of_m22386_okapi;ENSSSCG00000012830.1_pig;ENSSSCG00000022235.1_pig;ENSSSCG00000028681.1_pig;ENSG00000006047.12_human;bacgene1965_minke_whale;cbagene18173Bactrian_camel;cdrgene21114dromedary;sheepgene14642_sheep;yakgene3531_yak;evm.model.ctg84.379_sikadeer;ENSSSCG00000017938.2_pig;OWK15359.1_reddeer;ENSMUSG00000018554.13_mouse;ENSSSCG0000…	YBX2|Y-box-binding protein 2;YBX1|Nuclease-sensitive element-binding protein 1
TF318206	ENSMUSG00000034460.9_mouse;ENSG00000100625.8_human;evm.model.scaffold2637.2_reindeer;cds11520_whitetail;evm.model.scaffold316.14635_muskdeer;evm.model.ctg17.179_sikadeer;ENSSSCG00000005089.2_pig;bacgene22880_minke_whale;yakgene3956_yak;evm.model.scaffold1042.1_reindeer;ENSMUSG00000043013.10_mouse;ENSG00000169856.8_human;evm.model.ctg17.18_sikadeer;cds_of_m22249_giraffe;ENSBTAG00000046470.1_cow;go…	Six4|Homeobox protein SIX4;ONECUT1|Hepatocyte nuclear factor 6;CUX2|Homeobox protein cut-like 2
TF325506	evm.model.scaffold348.15140_muskdeer;OWK03639.1_reddeer;cds_of_m19156_okapi;cds_of_m19160_okapi;ENSSSCG00000028196.1_pig;evm.model.scaffold1551.3_reindeer;ENSGALP00000064347.1_chicken;ENSGALP00000050181.1_chicken;ENSG00000168958.19_human;ENSSSCG00000016246.2_pig;ENSBTAG00000026249.3_cow;cds20637_whitetail;ENSMUSG00000026150.14_mouse;evm.model.ctg14.141_sikadeer;ENSSSCG00000029858.1_pig;cds_of_gen…	MFF|Mitochondrial fission factor
TF331806	ENSGALP00000006827.4_chicken;ENSMUSG00000020841.5_mouse;ENSG00000108582.11_human;cbagene12469Bactrian_camel;evm.model.ctg84.550_sikadeer;sheepgene14446_sheep;cds_of_m7427_giraffe;ENSBTAG00000012371.5_cow;yakgene1682_yak;cds22029_whitetail;evm.model.scaffold298.6_reindeer;cds_of_genewise12672_milu;evm.model.scaffold190.11494_muskdeer;goatgene4175_goat;sheepgene8327_sheep;evm.model.scaffold48.4283_…	CPD|Carboxypeptidase D;Ptchd3|Patched domain-containing protein 3;PTCHD4|Patched domain-containing protein 4
TF338406	ENSMUSG00000078552.10_mouse;bacgene5094_minke_whale;ENSSSCG00000022014.1_pig;evm.model.scaffold75.6634_muskdeer;ENSG00000222046.2_human;cbagene7902Bactrian_camel;cdrgene4394dromedary;cds_of_m15001_okapi;ENSBTAG00000026696.4_cow;cds_of_genewise18858_roedeer;evm.model.scaffold3.308_muskdeer;ENSSSCG00000008651.2_pig;sheepgene2835_sheep;yakgene3037_yak;evm.model.ctg136.52_sikadeer;cds_of_genewise7350…	Dcdc2c|Doublecortin domain-containing protein 2C
TF105907	ENSMUSG00000069867.3_mouse;evm.model.scaffold45.4043_muskdeer;ENSG00000205022.9_human;cbagene20062Bactrian_camel;cdrgene22693dromedary;sheepgene17621_sheep;ENSSSCG00000027059.1_pig;ENSSSCG00000028489.1_pig;bacgene6527_minke_whale;goatgene17332_goat;evm.model.ctg76.35_sikadeer;yakgene6003_yak;ENSBTAG00000023752.3_cow;cds_of_genewise14764_muskdeer;ENSMUSG00000092232.1_mouse;ENSMUSG00000022194.15_mo…	PABPN1L|Embryonic polyadenylate-binding protein 2
TF106207	evm.model.ctg2.767_sikadeer;cds7469_whitetail;ENSGALP00000062451.1_chicken;cds9201_whitetail;cds_of_m5939_okapi;ENSGALP00000061282.1_chicken;cds_of_m12512_giraffe;evm.model.scaffold1318.10_reindeer;evm.model.scaffold2749.3_reindeer;yakgene12865_yak;OWK06371.1_reddeer;bacgene18747_minke_whale;cbagene21144Bactrian_camel;cdrgene10762dromedary;ENSBTAG00000000990.5_cow;goatgene4291_goat;ENSG0000025664…	PSMA2|Proteasome subunit alpha type-2
TF313307	evm.model.ctg43.44_sikadeer;ENSMUSG00000050473.5_mouse;evm.model.scaffold26.2628_muskdeer;ENSG00000182747.4_human;bacgene21324_minke_whale;cbagene18008Bactrian_camel;cdrgene10483dromedary;ENSSSCG00000004159.1_pig;ENSSSCG00000023722.1_pig;evm.model.scaffold37.8_reindeer;cds_of_m10127_giraffe;cds_of_m10245_okapi;cds15767_whitetail;OWK01892.1_reddeer;OWK05031.1_reddeer;evm.model.scaffold535.2_reinde…	Slc35d3|Solute carrier family 35 member D3;SLC35D2|UDP-N-acetylglucosamine/UDP-glucose/GDP-mannose transporter
TF321907	evm.model.scaffold27.31_reindeer;evm.model.scaffold250.13278_muskdeer;ENSGALP00000053695.1_chicken;evm.model.scaffold265.13614_muskdeer;ENSSSCG00000014372.3_pig;evm.model.ctg77.19_sikadeer;OWK11863.1_reddeer;ENSMUSG00000024474.5_mouse;ENSG00000113141.16_human;cds_of_genewise10139_milu;cds_of_m9051_giraffe;cds_of_m9172_okapi;bacgene23785_minke_whale;cbagene22788Bactrian_camel;cdrgene16390dromedary…	Ik|Protein Red
TF329307	ENSGALP00000060003.1_chicken;evm.model.ctg1.85_sikadeer;evm.model.scaffold190.11497_muskdeer;cds42920_whitetail;ENSBTAG00000017223.4_cow;goatgene4171_goat;yakgene18979_yak;cds_of_genewise12216_milu;cds_of_m16030_okapi;sheepgene8330_sheep;OWK06339.1_reddeer;cbagene4365Bactrian_camel;ENSG00000106484.14_human;ENSSSCG00000016554.2_pig;bacgene10126_minke_whale;cds_of_genewise20703_roedeer;evm.model.sc…	MEST|Mesoderm-specific transcript homolog protein
TF332407	ENSGALP00000052466.1_chicken;evm.model.ctg115.143_sikadeer;ENSMUSG00000027457.15_mouse;ENSG00000101298.13_human;bacgene23211_minke_whale;ENSSSCG00000023583.1_pig;cbagene14465Bactrian_camel;cdrgene22323dromedary;sheepgene17076_sheep;evm.model.scaffold96.7998_muskdeer;evm.model.scaffold8586.1_reindeer;goatgene13493_goat;yakgene1411_yak;ENSBTAG00000031278.3_cow;ENSMUSG00000022340.14_mouse;ENSG000001…	Snph|Syntaphilin;SYBU|Syntabulin
TF354207	evm.model.ctg6.70_sikadeer;ENSGALP00000057574.1_chicken;ENSGALP00000048679.1_chicken;ENSGALP00000058126.1_chicken;ENSGALP00000045029.1_chicken;ENSSSCG00000003976.2_pig;ENSMUSG00000032897.17_mouse;goatgene2402_goat;sheepgene239_sheep;cds_of_genewise18994_roedeer;cbagene13643Bactrian_camel;cdrgene21426dromedary;bacgene610_minke_whale;cds_of_genewise9196_milu;ENSBTAG00000021943.5_cow;yakgene18600_ya…	Nfyc|Nuclear transcription factor Y subunit gamma
TF354307	cds_of_genewise16826_muskdeer;ENSGALP00000055508.1_chicken;ENSGALP00000059451.1_chicken;ENSMUSG00000066026.14_mouse;sheepgene15946_sheep;OWK08237.1_reddeer;ENSSSCG00000003439.2_pig;bacgene4582_minke_whale;evm.model.scaffold147.10194_muskdeer;evm.model.ctg15.705_sikadeer;yakgene2736_yak;cds182_whitetail;goatgene16043_goat;ENSG00000162496.8_human;evm.model.scaffold38.21_reindeer;ENSBTAG00000024493.…	DHRS3|Short-chain dehydrogenase/reductase 3;HSD17B10|3-hydroxyacyl-CoA dehydrogenase type-2
TF105008	ENSMUSG00000071637.5_mouse;ENSG00000221869.4_human;ENSSSCG00000006276.2_pig;goatgene14272_goat;evm.model.scaffold442.17153_muskdeer;evm.model.ctg19.465_sikadeer;evm.model.scaffold158.5_reindeer;cds19193_whitetail;sheepgene11372_sheep;ENSMUSG00000052435.6_mouse;ENSG00000092067.5_human;bacgene13022_minke_whale;ENSSSCG00000002033.3_pig;cbagene9818Bactrian_camel;cdrgene15279dromedary;ENSBTAG000000059…	CEBPD|CCAAT/enhancer-binding protein delta;CEBPE|CCAAT/enhancer-binding protein epsilon;CEBPA|CCAAT/enhancer-binding protein alpha;CEBPB|CCAAT/enhancer-binding protein beta
TF106208	evm.model.scaffold14.1499_muskdeer;cds_of_m1706_giraffe;ENSG00000100567.12_human;ENSMUSG00000060073.9_mouse;bacgene22853_minke_whale;evm.model.ctg17.157_sikadeer;goatgene10448_goat;sheepgene11990_sheep;OWK09713.1_reddeer;cds38868_whitetail;ENSBTAG00000002808.4_cow;yakgene14317_yak;cbagene15388Bactrian_camel;cdrgene4857dromedary;ENSSSCG00000005072.2_pig;bacgene20787_minke_whale	PSMA3|Proteasome subunit alpha type-3
TF106508	evm.model.scaffold48.4313_muskdeer;cbagene22823Bactrian_camel;cdrgene17197dromedary;yakgene17898_yak;sheepgene4350_sheep;goatgene1644_goat;ENSMUSG00000026023.16_mouse;evm.model.scaffold68.4_reindeer;bacgene21020_minke_whale;evm.model.ctg29.74_sikadeer;ENSG00000138395.14_human;ENSSSCG00000022296.1_pig;cds21995_whitetail;OWK00205.1_reddeer;ENSSSCG00000020648.1_pig;OWK06426.1_reddeer;bacgene15503_mi…	CDK15|Cyclin-dependent kinase 15;CDK14|Cyclin-dependent kinase 14;CDK17|Cyclin-dependent kinase 17;CDK18|Cyclin-dependent kinase 18
TF300308	sheepgene29263_sheep;sheepgene29264_sheep;ENSGALP00000044267.1_chicken;sheepgene24531_sheep;ENSSSCG00000012836.2_pig;cbagene1120Bactrian_camel;cdrgene23416dromedary;evm.model.scaffold230.22_reindeer;bacgene5536_minke_whale;cds_of_m17705_giraffe;evm.model.scaffold632.19643_muskdeer;goatgene26092_goat;ENSBTAG00000009915.5_cow;yakgene8638_yak;cds_of_genewise18718_milu;cds27910_whitetail;OWK17408.1_r…	AP2A2|AP-2 complex subunit alpha-2;AP2A1|AP-2 complex subunit alpha-1
TF320308	ENSMUSG00000030590.15_mouse;ENSG00000130244.12_human;cbagene1703Bactrian_camel;cdrgene15217dromedary;ENSSSCG00000002959.2_pig;bacgene12554_minke_whale;cds_of_m18609_giraffe;cds_of_m18649_okapi;evm.model.scaffold351.15267_muskdeer;ENSBTAG00000039593.2_cow;yakgene22114_yak;goatgene17832_goat;sheepgene18148_sheep;sheepgene5920_sheep;goatgene11545_goat;cds20113_whitetail;evm.model.ctg6.175_sikadeer;c…	FAM98A|Protein FAM98A
TF323308	ENSBTAG00000031825.3_cow;yakgene25887_yak;evm.model.scaffold190.8_reindeer;evm.model.ctg257.19_sikadeer;OWK16187.1_reddeer;evm.model.scaffold407.1_reindeer;cds1445_whitetail;cds_of_genewise4347_milu;yakgene12998_yak;cds_of_genewise6137_roedeer;cds_of_m12509_okapi;goatgene17649_goat;ENSBTAG00000020434.5_cow;cds_of_m12396_giraffe;ENSGALP00000007124.4_chicken;ENSGALP00000050166.1_chicken	CS012_BOVIN|Protein C19orf12 homolog
TF336908	ENSMUSG00000068600.10_mouse;ENSMUSG00000068349.12_mouse;ENSG00000104499.6_human;cbagene18586Bactrian_camel;cbagene14600Bactrian_camel;bacgene2307_minke_whale;cds_of_m2850_okapi;cds_of_genewise539_muskdeer;cds_of_m2779_giraffe;evm.model.ctg198.73_sikadeer;evm.model.ctg276.2_sikadeer;ENSBTAG00000004595.4_cow;yakgene25629_yak;sheepgene28599_sheep;goatgene14377_goat;ENSMUSG00000044678.11_mouse;ENSG00…	GML|Glycosyl-phosphatidylinositol-anchored molecule-like protein;CYP11B1|Cytochrome P450 11B1, mitochondrial
TF337208	cbagene4258Bactrian_camel;cdrgene12294dromedary;bacgene11060_minke_whale;evm.model.scaffold2976.1_reindeer;evm.model.ctg155.8_sikadeer;OWJ99473.1_reddeer;ENSMUSG00000071686.2_mouse;ENSMUSG00000042386.7_mouse;ENSG00000170925.3_human;ENSSSCG00000012565.2_pig;ENSSSCG00000022981.1_pig;ENSSSCG00000012544.2_pig;ENSG00000268629.6_human;cds_of_genewise22580_roedeer;yakgene23536_yak;ENSBTAG00000048086.1_c…	TEX13A|Testis-expressed sequence 13A protein
TF352008	ENSMUSG00000050505.7_mouse;ENSG00000197991.11_human;ENSG00000280165.1_human;evm.model.scaffold341.15082_muskdeer;ENSBTAG00000012518.5_cow;cds_of_m7617_okapi;cds_of_m7497_giraffe;cds_of_m18210_giraffe;cds_of_genewise14611_milu;evm.model.ctg64.179_sikadeer;cds_of_m18809_okapi;evm.model.ctg64.178_sikadeer;ENSBTAG00000046717.1_cow;cds39194_whitetail;evm.model.scaffold265.13610_muskdeer;ENSG0000020496…	PCDHA2|Protocadherin alpha-2;PCDHA3|Protocadherin alpha-3;PCDH17|Protocadherin-17;PCDH11X|Protocadherin-11 X-linked;PCDHB4|Protocadherin beta-4;PCDH9|Protocadherin-9;PCDH10|Protocadherin-10;PCDHGA8|Protocadherin gamma-A8;PCDHGB5|Protocadherin gamma-B5;PCDHGA12|Protocadherin gamma-A12;PCDH8|Protocadherin-8
TF354208	cbagene9085Bactrian_camel;cdrgene23159dromedary;evm.model.scaffold424.16926_muskdeer;ENSBTAG00000039035.2_cow;yakgene17426_yak;goatgene3730_goat;sheepgene1575_sheep;cds_of_m18744_okapi;cds_of_m18705_giraffe;evm.model.scaffold403.16485_muskdeer;cds_of_m8030_okapi;ENSSSCG00000030368.1_pig;sheepgene23135_sheep;sheepgene23134_sheep;yakgene25294_yak;yakgene25295_yak;evm.model.scaffold403.16484_muskdee…	HSPA8|Heat shock cognate 71 kDa protein;HSPA2|Heat shock-related 70 kDa protein 2
TF105909	ENSSSCG00000025809.1_pig;ENSMUSG00000038563.14_mouse;ENSSSCG00000024978.1_pig;evm.model.ctg168.38_sikadeer;bacgene23919_minke_whale;ENSG00000140598.13_human;ENSBTAG00000003410.5_cow;yakgene616_yak;goatgene20738_goat;sheepgene21505_sheep;evm.model.scaffold129.9458_muskdeer;cds_of_genewise5943_roedeer;cds17811_whitetail;cds_of_m16660_okapi;cds_of_m16606_giraffe;cds_of_genewise5032_milu;evm.model.sc…	EFL1|Elongation factor Tu GTP-binding domain-containing protein 1
TF106509	ENSGALP00000048994.1_chicken;evm.model.ctg55.283_sikadeer;evm.model.scaffold78.6880_muskdeer;ENSBTAG00000008935.5_cow;goatgene4945_goat;cds_of_m5489_okapi;sheepgene6340_sheep;yakgene15676_yak;evm.model.scaffold49.33_reindeer;cds12491_whitetail;evm.model.scaffold5.480_muskdeer;bacgene12128_minke_whale;ENSSSCG00000000266.2_pig;cbagene17069Bactrian_camel;cdrgene12935dromedary;ENSMUSG00000001289.12_m…	PFDN5|Prefoldin subunit 5
TF316009	evm.model.scaffold687.20057_muskdeer;ENSMUSG00000047067.7_mouse;ENSSSCG00000028180.1_pig;ENSG00000188542.9_human;goatgene2208_goat;evm.model.ctg167.32_sikadeer;evm.model.scaffold625.19563_muskdeer;evm.model.scaffold2295.2_reindeer;evm.model.scaffold2295.3_reindeer;cds28834_whitetail;cds11175_whitetail;OWJ99424.1_reddeer;ENSGALP00000041996.1_chicken;ENSMUSG00000018648.15_mouse;bacgene20756_minke_w…	DUSP28|Dual specificity phosphatase 28;DUSP14|Dual specificity protein phosphatase 14;DUSP18|Dual specificity protein phosphatase 18;DUSP16|Dual specificity protein phosphatase 16;DUSP10|Dual specificity protein phosphatase 10
TF324809	ENSGALP00000060927.1_chicken;ENSMUSG00000027425.18_mouse;ENSG00000149474.13_human;evm.model.ctg100.83_sikadeer;bacgene22127_minke_whale;cds_of_m11462_giraffe;cds_of_m11561_okapi;yakgene18234_yak;ENSBTAG00000018978.5_cow;goatgene13182_goat;sheepgene16743_sheep;evm.model.scaffold89.12_reindeer;ENSSSCG00000007092.2_pig;cbagene23658Bactrian_camel;cdrgene12495dromedary	KAT14|Cysteine-rich protein 2-binding protein
TF329009	ENSGALP00000056349.1_chicken;ENSMUSG00000019338.13_mouse;ENSG00000143373.17_human;cbagene12639Bactrian_camel;cdrgene21264dromedary;ENSSSCG00000006627.2_pig;bacgene10824_minke_whale;sheepgene1192_sheep;evm.model.scaffold402.22_reindeer;evm.model.scaffold274.13782_muskdeer;cds_of_m14175_giraffe;cds_of_m14249_okapi;goatgene3289_goat;ENSBTAG00000007318.4_cow;yakgene8481_yak;evm.model.ctg45.34_sikadee…	ZNF532|Zinc finger protein 532;ZNF592|Zinc finger protein 592
TF331909	ENSMUSG00000022913.14_mouse;ENSG00000183527.11_human;ENSSSCG00000030314.1_pig;bacgene15615_minke_whale;sheepgene2625_sheep;evm.model.ctg30.54_sikadeer;ENSBTAG00000013600.4_cow;goatgene895_goat;yakgene22443_yak;evm.model.scaffold903.21614_muskdeer;cds_of_m8205_giraffe;OWK06210.1_reddeer;cds15936_whitetail;cds_of_genewise21475_roedeer;evm.model.scaffold2096.2_reindeer	PSMG1|Proteasome assembly chaperone 1
TF333009	cds23466_whitetail;evm.model.ctg63.34_sikadeer;evm.model.scaffold509.18139_muskdeer;ENSMUSG00000061298.14_mouse;ENSG00000186094.16_human;bacgene455_minke_whale;cds42642_whitetail;cdrgene11364dromedary;goatgene2573_goat;sheepgene404_sheep;yakgene8254_yak	AGBL4|Cytosolic carboxypeptidase 6
TF339909	ENSMUSG00000076861.10_mouse;ENSSSCG00000002095.1_pig;ENSGALP00000056663.1_chicken;ENSGALP00000054256.1_chicken;ENSGALP00000052568.1_chicken;ENSGALP00000047939.1_chicken;ENSMUSG00000076759.3_mouse;ENSG00000211778.2_human;evm.model.ctg184.1_sikadeer;yakgene25407_yak;goatgene10982_goat;sheepgene11427_sheep;bacgene12982_minke_whale;cbagene5818Bactrian_camel;cdrgene15892dromedary;evm.model.scaffold406…	TVA1_RABIT|T-cell receptor alpha chain V region RL-5;TVA2_MOUSE|T-cell receptor alpha chain V region 2B4;IGLV1-51|Ig lambda chain V-I region NIG-64;TVA1_MOUSE|T-cell receptor alpha chain V region PHDS58
TF351609	ENSMUSG00000028707.15_mouse;ENSG00000197587.10_human;evm.model.ctg134.47_sikadeer;ENSBTAG00000009625.5_cow;yakgene7763_yak;goatgene2537_goat;evm.model.scaffold694.20119_muskdeer;OWK05422.1_reddeer;cds_of_m5800_giraffe;cds_of_m5902_okapi;cds_of_genewise8875_milu;cds39722_whitetail;evm.model.scaffold1156.6_reindeer;cds_of_genewise16809_roedeer;bacgene482_minke_whale;ENSSSCG00000003900.1_pig;cbagene…	DMBX1|Diencephalon/mesencephalon homeobox protein 1
TF351709	evm.model.scaffold1064.22362_muskdeer;evm.model.scaffold345.15110_muskdeer;evm.model.ctg19.185_sikadeer;evm.model.scaffold287.14120_muskdeer;evm.model.scaffold119.9026_muskdeer;evm.model.scaffold582.19039_muskdeer;evm.model.scaffold315.14614_muskdeer;evm.model.scaffold93.7835_muskdeer;evm.model.scaffold1204.22909_muskdeer;evm.model.scaffold594.19172_muskdeer;evm.model.scaffold361.15565_muskdeer;e…	LIN1_NYCCO|LINE-1 reverse transcriptase homolog
TF352009	ENSG00000156453.13_human;ENSMUSG00000051375.15_mouse;bacgene23830_minke_whale;cbagene6657Bactrian_camel;cdrgene9293dromedary;evm.model.scaffold51.4644_muskdeer;goatgene7402_goat;sheepgene9907_sheep;yakgene24593_yak;OWK12480.1_reddeer;cds19536_whitetail;evm.model.ctg64.131_sikadeer;ENSGALP00000055402.1_chicken;evm.model.ctg9.114_sikadeer;evm.model.scaffold126.9347_muskdeer	PCDH1|Protocadherin-1;PCDH7|Protocadherin-7
TF106210	evm.model.ctg25.437_sikadeer;cds_of_genewise13008_milu;OWK08862.1_reddeer;cds_of_m5837_giraffe;bacgene13150_minke_whale;ENSG00000100902.10_human;ENSMUSG00000021024.14_mouse;evm.model.scaffold552.3_reindeer;cbagene19782Bactrian_camel;cdrgene12527dromedary;goatgene20967_goat;ENSSSCG00000001951.2_pig;sheepgene21722_sheep;yakgene5396_yak;evm.model.scaffold355.15398_muskdeer;cds33777_whitetail;ENSBTAG…	Psma6|Proteasome subunit alpha type-6
TF320310	OWK11570.1_reddeer;cds_of_m22165_giraffe;cds_of_m22077_okapi;OWK05678.1_reddeer;ENSMUSG00000033306.14_mouse;ENSG00000145012.12_human;cds39392_whitetail;cbagene13243Bactrian_camel;cdrgene4423dromedary;bacgene24648_minke_whale;evm.model.scaffold204.11833_muskdeer;evm.model.ctg26.213_sikadeer;ENSBTAG00000044001.2_cow;yakgene13118_yak;goatgene453_goat;sheepgene2162_sheep;evm.model.scaffold877.1_reind…	LPP|Lipoma-preferred partner;Zyx|Zyxin;PXN|Paxillin;LPXN|Leupaxin
TF323810	ENSSSCG00000010818.1_pig;ENSGALP00000047225.1_chicken;ENSMUSG00000031843.2_mouse;evm.model.scaffold45.3967_muskdeer;evm.model.ctg76.123_sikadeer;evm.model.scaffold69.1_reindeer;cds35339_whitetail;cds10218_whitetail	Mphosph6|M-phase phosphoprotein 6
TF331410	sheepgene717_sheep;bacgene20497_minke_whale;evm.model.ctg36.17_sikadeer;ENSBTAG00000005930.4_cow;yakgene18265_yak;ENSBTAG00000047105.1_cow;bacgene2687_minke_whale;ENSBTAG00000006648.5_cow;ENSSSCG00000011110.2_pig;evm.model.scaffold1244.23051_muskdeer;evm.model.scaffold212.12040_muskdeer;ENSMUSG00000026676.7_mouse;ENSG00000151468.10_human;yakgene15289_yak;cdrgene18508dromedary;sheepgene16568_sheep…	CCDC3|Coiled-coil domain-containing protein 3
TF338010	evm.model.ctg217.20_sikadeer;goatgene3912_goat;OWK06629.1_reddeer;ENSMUSG00000023902.18_mouse;ENSG00000130182.7_human;cbagene6032Bactrian_camel;evm.model.ctg56.3_sikadeer;ENSSSCG00000029641.1_pig;sheepgene25638_sheep;cds_of_m14837_giraffe;cds_of_m14908_okapi;evm.model.scaffold2173.2_reindeer;cds25833_whitetail;evm.model.scaffold6.696_muskdeer;goatgene23486_goat;ENSBTAG00000034238.3_cow;yakgene174…	ZSCAN22|Zinc finger and SCAN domain-containing protein 22;Zscan10|Zinc finger and SCAN domain-containing protein 10
TF339610	evm.model.scaffold828.21145_muskdeer;bacgene13172_minke_whale;cbagene15687Bactrian_camel;OWK00833.1_reddeer;ENSGALP00000020111.2_chicken;OWK12185.1_reddeer;ENSMUSG00000051401.6_mouse;evm.model.scaffold51.4662_muskdeer;cds_of_m11575_okapi;evm.model.scaffold129.1_reindeer;ENSG00000183775.10_human;bacgene23848_minke_whale;cbagene6673Bactrian_camel;cdrgene16064dromedary;ENSBTAG00000019012.5_cow;ENSMU…	Kctd12|BTB/POZ domain-containing protein KCTD12
TF343510	cbagene18831Bactrian_camel;ENSGALP00000013566.4_chicken;ENSMUSG00000030530.15_mouse;ENSSSCG00000001817.1_pig;cds_of_m1791_giraffe;cds_of_m1803_okapi;evm.model.scaffold226.26_reindeer;cds22185_whitetail;OWK09086.1_reddeer;evm.model.ctg123.26_sikadeer;evm.model.scaffold129.9481_muskdeer;ENSG00000140564.10_human;bacgene23970_minke_whale;cbagene10133Bactrian_camel;cdrgene13067dromedary;OWK01268.1_red…	FURIN|Furin;PCSK5|Proprotein convertase subtilisin/kexin type 5;PCSK6|Proprotein convertase subtilisin/kexin type 6
TF343710	ENSGALP00000026552.5_chicken;ENSG00000218819.4_human;evm.model.ctg24.364_sikadeer;evm.model.scaffold127.3_reindeer;cds15375_whitetail;yakgene9192_yak;goatgene12049_goat;sheepgene5382_sheep;ENSMUSG00000025081.13_mouse;ENSG00000095627.9_human;cbagene21335Bactrian_camel;cdrgene22744dromedary;ENSSSCG00000021075.1_pig;bacgene7008_minke_whale;OWK07588.1_reddeer;goatgene24390_goat;sheepgene24891_sheep;c…	TDRD15|Tudor domain-containing protein 15;TDRD6|Tudor domain-containing protein 6
TF350810	evm.model.ctg55.102_sikadeer;ENSBTAG00000021529.4_cow;ENSMUSG00000074221.12_mouse;yakgene14305_yak;goatgene18316_goat;ENSG00000141946.1_human;ENSMUSG00000092416.2_mouse;cdrgene6922dromedary;sheepgene17894_sheep;goatgene17594_goat;ENSBTAG00000007488.5_cow;yakgene10051_yak;sheepgene18630_sheep;ENSMUSG00000091183.5_mouse;evm.model.scaffold1517.10_reindeer;ENSG00000105497.7_human;cbagene7088Bactrian_…	TCEA3|Transcription elongation factor A protein 3;ZNF300|Zinc finger protein 300;ZNF484|Zinc finger protein 484;ZNF41|Zinc finger protein 41
TF354310	ENSMUSG00000063052.9_mouse;ENSG00000066557.5_human;bacgene14917_minke_whale;evm.model.scaffold21761.1_reindeer;evm.model.scaffold128.2_reindeer;evm.model.scaffold197.11689_muskdeer;cds_of_m4985_giraffe;cds_of_m5071_okapi;goatgene2754_goat;sheepgene603_sheep;yakgene11625_yak;ENSBTAG00000008243.4_cow;OWK05461.1_reddeer;cds13503_whitetail;cds_of_genewise14777_milu;cds_of_genewise14168_roedeer;evm.mo…	LRRC40|Leucine-rich repeat-containing protein 40;LRRC14|Leucine-rich repeat-containing protein 14
TF321411	ENSSSCG00000024751.1_pig;evm.model.scaffold710.14_reindeer;sheepgene18147_sheep;cbagene1704Bactrian_camel;ENSG00000188766.12_human;cds_of_m10648_giraffe;yakgene22113_yak;evm.model.scaffold351.15268_muskdeer;goatgene17831_goat;OWK15636.1_reddeer;cds43772_whitetail;bacgene12555_minke_whale;ENSMUSG00000037239.8_mouse;cdrgene15218dromedary;ENSBTAG00000017678.5_cow;OWK09284.1_reddeer;evm.model.ctg79.3…	SPRED1|Sprouty-related, EVH1 domain-containing protein 1;Enah|Protein enabled homolog
TF323911	cds_of_m731_okapi;evm.model.scaffold1106.1_reindeer;evm.model.scaffold3792.2_reindeer;cds_of_m732_okapi;evm.model.ctg36.127_sikadeer;bacgene9072_minke_whale;cbagene9332Bactrian_camel;cdrgene21966dromedary;ENSMUSG00000039985.14_mouse;OWK04011.1_reddeer;evm.model.scaffold999.1_reindeer;cds37921_whitetail;cds42143_whitetail;ENSBTAG00000001161.4_cow;cds_of_m730_giraffe;goatgene5672_goat;ENSG000002763…	SINHCAF|Protein FAM60A
TF331811	ENSMUSG00000033983.13_mouse;ENSG00000121058.4_human;ENSSSCG00000017613.2_pig;cbagene7063Bactrian_camel;cdrgene16082dromedary;sheepgene19232_sheep;sheepgene14199_sheep;evm.model.scaffold890.4_reindeer;evm.model.ctg84.809_sikadeer;cds6970_whitetail;evm.model.scaffold471.17633_muskdeer;cds_of_m10414_giraffe;cds_of_m10537_okapi	COIL|Coilin
TF341811	cbagene9889Bactrian_camel;ENSG00000181135.15_human;ENSG00000274352.4_human;ENSMUSG00000074824.3_mouse;ENSBTAG00000021222.4_cow;evm.model.ctg60.74_sikadeer;goatgene18596_goat;cdrgene23021dromedary;cdrgene14550dromedary;cds20067_whitetail;cds_of_m13373_giraffe;ENSMUSG00000033972.9_mouse;ENSMUSG00000058186.13_mouse;ENSMUSG00000078495.10_mouse;goatgene7939_goat;cbagene18872Bactrian_camel;cdrgene23978…	ZNF791|Zinc finger protein 791;ZNF514|Zinc finger protein 514;ZNF184|Zinc finger protein 184;ZNF177|Zinc finger protein 177;ZNF558|Zinc finger protein 558;ZNF709|Zinc finger protein 709
TF343811	ENSSSCG00000030953.1_pig;ENSG00000144015.4_human;evm.model.scaffold1697.23968_muskdeer;yakgene9764_yak;OWK17119.1_reddeer;evm.model.ctg1030.1_sikadeer;evm.model.scaffold2858.1_reindeer;OWK17526.1_reddeer;evm.model.scaffold1678.23938_muskdeer;OWK01808.1_reddeer;OWK17524.1_reddeer	TRIM43B|Tripartite motif-containing protein 43B
TF352511	ENSGALP00000046358.2_chicken;OWK16076.1_reddeer;evm.model.scaffold1260.14_reindeer;cbagene4011Bactrian_camel;sheepgene18551_sheep;yakgene18733_yak;evm.model.scaffold234.12818_muskdeer;goatgene18249_goat;evm.model.ctg180.92_sikadeer;cds_of_m9464_giraffe;cds_of_m9573_okapi;cds5158_whitetail;ENSG00000131398.13_human;bacgene12489_minke_whale;bacgene8374_minke_whale;cbagene17379Bactrian_camel;cdrgene5…	Kcnc3|Potassium voltage-gated channel subfamily C member 3;KCNC2|Potassium voltage-gated channel subfamily C member 2;KCND3|Potassium voltage-gated channel subfamily D member 3;KCND1|Potassium voltage-gated channel subfamily D member 1;KCND2|Potassium voltage-gated channel subfamily D member 2;KCNA4|Potassium voltage-gated channel subfamily A member 4;KCNA3|Potassium voltage-gated channel subfami…
TF106112	evm.model.ctg76.211_sikadeer;evm.model.scaffold1893.18_reindeer;ENSG00000090863.11_human;ENSMUSG00000003316.14_mouse;OWK15565.1_reddeer;bacgene27057_minke_whale;cdrgene14dromedary;cbagene1998Bactrian_camel;ENSSSCG00000030420.1_pig;cds_of_genewise8377_roedeer;cds_of_genewise7037_milu;evm.model.scaffold46.4131_muskdeer;goatgene17195_goat;sheepgene17473_sheep;evm.model.scaffold1893.1_reindeer;cds719…	Glg1|Golgi apparatus protein 1
TF106212	cds_of_m10665_giraffe;evm.model.scaffold624.19529_muskdeer;evm.model.scaffold2294.2_reindeer;goatgene23083_goat;bacgene26529_minke_whale;ENSMUSG00000036743.3_mouse;ENSG00000154611.14_human;evm.model.ctg18.80_sikadeer;cbagene20750Bactrian_camel;cdrgene537dromedary;evm.model.scaffold63.6085_muskdeer;cds21779_whitetail;sheepgene25217_sheep;ENSBTAG00000017698.5_cow;yakgene19568_yak;cds_of_m10782_okap…	PSMA7L|Proteasome subunit alpha type-7-like
TF300012	cbagene19942Bactrian_camel;ENSMUSG00000021518.3_mouse;sheepgene13529_sheep;bacgene791_minke_whale;yakgene14332_yak;cds_of_m8478_okapi;cdrgene9062dromedary;ENSBTAG00000013901.5_cow;ENSG00000156471.12_human;ENSSSCG00000006089.2_pig;evm.model.scaffold39.3573_muskdeer;cds14024_whitetail;goatgene13957_goat;cds_of_m8370_giraffe;evm.model.ctg19.76_sikadeer;sheepgene24561_sheep;bacgene5563_minke_whale;ya…	PTDSS1|Phosphatidylserine synthase 1;PTDSS2|Phosphatidylserine synthase 2
TF300612	OWK01112.1_reddeer;ENSSSCG00000016240.1_pig;evm.model.ctg2.220_sikadeer;OWK00427.1_reddeer;evm.model.scaffold360.11_reindeer;evm.model.scaffold396.16342_muskdeer;bacgene15127_minke_whale;ENSBTAG00000022534.4_cow;ENSGALP00000063675.1_chicken;cbagene10043Bactrian_camel;cdrgene2064dromedary;OWK08606.1_reddeer;cds37052_whitetail;ENSG00000280969.1_human;ENSG00000129824.15_human;goatgene26907_goat;shee…	RPS4|40S ribosomal protein S4
TF313312	ENSMUSG00000041815.13_mouse;evm.model.scaffold56.13_reindeer;ENSG00000100227.17_human;ENSSSCG00000000039.2_pig;cbagene13913Bactrian_camel;cdrgene10332dromedary;bacgene19926_minke_whale;cds39598_whitetail;goatgene6183_goat;evm.model.scaffold101.8159_muskdeer;evm.model.ctg742.3_sikadeer;OWK03960.1_reddeer;goatgene19888_goat;cds_of_m5142_giraffe;ENSBTAG00000008498.2_cow;cds_of_genewise7890_milu;evm.…	POLDIP3|Polymerase delta-interacting protein 3
TF314412	bacgene6787_minke_whale;ENSMUSG00000055643.4_mouse;ENSSSCG00000027874.1_pig;cbagene3157Bactrian_camel;cdrgene16245dromedary;cds_of_m10631_giraffe;cds_of_m10747_okapi;evm.model.scaffold1673.23929_muskdeer;ENSBTAG00000017647.3_cow;yakgene20645_yak;goatgene15201_goat;sheepgene19442_sheep;evm.model.ctg211.78_sikadeer;cds_of_m17315_okapi;cds_of_m17316_okapi;ENSBTAG00000021843.5_cow;yakgene8807_yak;evm…	Ubqln1|Ubiquilin-1
TF317212	cbagene15590Bactrian_camel;ENSMUSG00000014786.8_mouse;cdrgene6968dromedary;ENSG00000135740.16_human;ENSSSCG00000002783.2_pig;bacgene26926_minke_whale;sheepgene17845_sheep;evm.model.scaffold70.6369_muskdeer;yakgene10097_yak;cds_of_m17944_okapi;cds_of_m17895_giraffe;evm.model.scaffold1186.23_reindeer;cds46773_whitetail;evm.model.scaffold546.18570_muskdeer;evm.model.scaffold1004.1_reindeer;evm.model…	SLC9A1|Sodium/hydrogen exchanger 1;SLC9A2|Sodium/hydrogen exchanger 2
TF331012	ENSMUSG00000033107.5_mouse;cds_of_m1896_giraffe;cds_of_m1913_okapi;ENSG00000101695.8_human;evm.model.scaffold584.4_reindeer;cbagene393Bactrian_camel;cdrgene561dromedary;ENSSSCG00000003729.3_pig;ENSMUSG00000083695.6_mouse;evm.model.scaffold573.18973_muskdeer;cds_of_m12337_okapi;cds_of_m12338_okapi;evm.model.scaffold5115.2_reindeer;ENSMUSG00000024317.14_mouse;cbagene394Bactrian_camel;cdrgene563drom…	RNF138|E3 ubiquitin-protein ligase RNF138;RNF166|RING finger protein 166
TF333012	ENSG00000184811.3_human;ENSMUSG00000046275.2_mouse;ENSSSCG00000017801.2_pig;bacgene15659_minke_whale;cbagene12467Bactrian_camel;cdrgene6667dromedary;evm.model.ctg84.548_sikadeer;cds_of_m11853_okapi;cds_of_m11751_giraffe;evm.model.scaffold215.12085_muskdeer;evm.model.scaffold617.13_reindeer;cds_of_genewise8667_roedeer;ENSBTAG00000019379.4_cow;yakgene1686_yak;goatgene18970_goat;sheepgene14449_sheep…	Trarg1|Tumor suppressor candidate 5 homolog;TMEM233|Transmembrane protein 233
TF340012	evm.model.scaffold368.15849_muskdeer;cbagene5805Bactrian_camel;cdrgene16041dromedary;cbagene19274Bactrian_camel;cdrgene12872dromedary;ENSSSCG00000014605.2_pig;ENSMUSG00000051591.3_mouse;ENSMUSG00000096714.2_mouse;ENSMUSG00000051680.3_mouse;ENSMUSG00000073901.4_mouse;ENSMUSG00000094493.2_mouse;ENSMUSG00000108948.3_mouse;ENSMUSG00000059087.4_mouse;ENSMUSG00000064223.3_mouse;ENSMUSG00000073900.4_mou…	OR2AG1|Olfactory receptor 2AG1;OR2AK2|Olfactory receptor 2AK2;OR2M5|Olfactory receptor 2M5;OR2M2|Olfactory receptor 2M2;OR2T2|Olfactory receptor 2T2;OR1F12|Olfactory receptor 1F12;OR1N1|Olfactory receptor 1N1;OR7C1|Olfactory receptor 7C1;OR7D2|Olfactory receptor 7D2;OR2H2|Olfactory receptor 2H2;OR2B6|Olfactory receptor 2B6;OLF3_CANFA|Olfactory receptor-like protein OLF3;OR2K2|Olfactory receptor 2…
TF343712	ENSMUSG00000110266.1_mouse;evm.model.ctg46.109_sikadeer;cds44282_whitetail;OWK18220.1_reddeer;evm.model.scaffold122.7_reindeer;evm.model.scaffold80.6997_muskdeer;evm.model.ctg46.108_sikadeer
TF350812	ENSSSCG00000027635.1_pig;evm.model.scaffold249.3_reindeer;evm.model.ctg19.198_sikadeer;OWK04240.1_reddeer;evm.model.scaffold287.14123_muskdeer;cds_of_m15024_okapi;ENSMUSG00000031162.14_mouse;sheepgene27601_sheep;goatgene26416_goat;yakgene1124_yak;ENSBTAG00000003184.4_cow;cds_of_m1948_okapi;cds_of_m1931_giraffe;cds18042_whitetail;OWK05571.1_reddeer;evm.model.ctg232.20_sikadeer;yakgene9008_yak;evm.…	TRPS1|Zinc finger transcription factor Trps1;GATA1|Erythroid transcription factor;Gata2|Endothelial transcription factor GATA-2
TF352112	evm.model.ctg60.147_sikadeer;evm.model.scaffold4044.2_reindeer;evm.model.ctg42.34_sikadeer;ENSSSCG00000030594.1_pig;sheepgene20279_sheep;ENSG00000113448.17_human;ENSMUSG00000021699.17_mouse	Pde4a|cAMP-specific 3',5'-cyclic phosphodiesterase 4A;PDE4D|cAMP-specific 3',5'-cyclic phosphodiesterase 4D
TF102013	ENSGALP00000048325.1_chicken;evm.model.ctg95.9_sikadeer;evm.model.scaffold966.5_reindeer;ENSMUSG00000037316.9_mouse;ENSG00000156735.10_human;ENSSSCG00000027599.1_pig;cds39011_whitetail;evm.model.scaffold127.9373_muskdeer;ENSBTAG00000013143.4_cow;yakgene7420_yak;cds_of_m8019_okapi;cds_of_m7900_giraffe;bacgene11084_minke_whale;cbagene344Bactrian_camel;cdrgene8454dromedary;ENSSSCG00000015817.1_pig;E…	BAG4|BAG family molecular chaperone regulator 4;BAG3|BAG family molecular chaperone regulator 3
TF300313	ENSMUSG00000006269.7_mouse;ENSG00000116039.11_human;ENSSSCG00000008314.2_pig;cbagene16539Bactrian_camel;cdrgene20213dromedary;ENSBTAG00000010620.5_cow;yakgene5334_yak;bacgene8957_minke_whale;cds_of_m6512_okapi;cds_of_m6404_giraffe;goatgene11517_goat;sheepgene5951_sheep;bacgene16010_minke_whale;bacgene1111_minke_whale;bacgene19254_minke_whale;evm.model.ctg38.149_sikadeer;cdrgene2103dromedary;ENSG0…	ATP6V1B2|V-type proton ATPase subunit B, brain isoform
TF314313	ENSGALP00000049105.1_chicken;ENSG00000169660.15_human;ENSMUSG00000039307.16_mouse;evm.model.ctg51.293_sikadeer;cbagene6712Bactrian_camel;cdrgene20331dromedary;ENSSSCG00000017128.1_pig;bacgene17322_minke_whale;OWK14888.1_reddeer;evm.model.scaffold1003.22120_muskdeer;cds_of_m10963_giraffe;cds_of_m11078_okapi;ENSBTAG00000018175.5_cow;yakgene20961_yak;cds_of_genewise20937_roedeer;cds_of_genewise12973…	HEXD|Hexosaminidase D
TF314913	ENSGALP00000037103.1_chicken;ENSGALP00000054284.1_chicken;yakgene16340_yak;sheepgene11111_sheep;ENSG00000129625.12_human;ENSMUSG00000005873.5_mouse;ENSSSCG00000022048.1_pig;bacgene22270_minke_whale;evm.model.ctg5.119_sikadeer;cds9653_whitetail;evm.model.scaffold313.3_reindeer;evm.model.scaffold1517.2_reindeer;evm.model.scaffold185.11370_muskdeer;ENSBTAG00000012804.4_cow;goatgene11331_goat;cds_of_…	REEP5|Receptor expression-enhancing protein 5
TF316513	evm.model.ctg80.32_sikadeer;ENSMUSG00000025782.12_mouse;ENSSSCG00000011127.2_pig;cbagene1592Bactrian_camel;cdrgene9830dromedary;ENSG00000165632.7_human;evm.model.scaffold157.10584_muskdeer;cds42741_whitetail;cds_of_genewise12028_milu;cds_of_m1733_okapi;cds_of_m1726_giraffe	TAF3|Transcription initiation factor TFIID subunit 3
TF331913	ENSMUSG00000020955.8_mouse;evm.model.ctg25.279_sikadeer;bacgene13111_minke_whale;cds_of_m16414_okapi;sheepgene21689_sheep;cds_of_m16360_giraffe;ENSGALP00000016137.5_chicken;ENSGALP00000064625.1_chicken;ENSGALP00000060584.1_chicken	AP4S1|AP-4 complex subunit sigma-1
TF332113	ENSMUSG00000090667.2_mouse;ENSG00000242120.3_human;ENSSSCG00000028669.1_pig;cds_of_m20370_okapi;cds_of_m20378_giraffe;cds2690_whitetail;evm.model.scaffold9.974_muskdeer;evm.model.ctg14.132_sikadeer;OWK06442.1_reddeer;ENSMUSG00000032717.14_mouse;ENSG00000112559.13_human;cbagene24265Bactrian_camel;cdrgene5321dromedary;bacgene26739_minke_whale;ENSSSCG00000001620.2_pig;cds_of_m11717_giraffe;cds_of_m1…	mdfic|MyoD family inhibitor domain-containing protein
TF333913	goatgene26573_goat;ENSSSCG00000030086.1_pig;cds43722_whitetail;ENSMUSG00000052372.10_mouse;bacgene11887_minke_whale;goatgene26574_goat;evm.model.scaffold309.14489_muskdeer;cds43724_whitetail;ENSSSCG00000012196.2_pig;cbagene2285Bactrian_camel;cdrgene7840dromedary;evm.model.ctg131.6_sikadeer;ENSG00000169306.9_human;yakgene5024_yak;sheepgene27363_sheep;OWJ99523.1_reddeer;ENSGALP00000014431.5_chicken…	IL1RAPL1|Interleukin-1 receptor accessory protein-like 1;IL1RAPL2|X-linked interleukin-1 receptor accessory protein-like 2
TF101214	OWK07604.1_reddeer;evm.model.scaffold200.11744_muskdeer;cbagene22250Bactrian_camel;cdrgene13376dromedary;cds17166_whitetail;evm.model.ctg30.176_sikadeer;sheepgene24827_sheep;goatgene24447_goat;ENSBTAG00000009879.5_cow;yakgene1501_yak;ENSG00000070950.9_human;ENSMUSG00000030254.16_mouse;bacgene22537_minke_whale;ENSSSCG00000026158.1_pig;cbagene8580Bactrian_camel;cdrgene11562dromedary;goatgene21494_g…	PCGF6|Polycomb group RING finger protein 6;OXTR|Oxytocin receptor
TF313814	cbagene1371Bactrian_camel;cdrgene21940dromedary;cbagene21300Bactrian_camel;cdrgene10175dromedary;bacgene22710_minke_whale;ENSGALP00000051860.1_chicken;ENSGALP00000064174.1_chicken;bacgene10991_minke_whale;bacgene18311_minke_whale;ENSMUSG00000073676.4_mouse;bacgene19762_minke_whale;cds_of_m7652_okapi;cds_of_m7528_giraffe;ENSSSCG00000016078.2_pig;evm.model.ctg2.299_sikadeer;cds_of_genewise1147_roed…	HSPE1|10 kDa heat shock protein, mitochondrial
TF329914	cdrgene10280dromedary;cbagene16340Bactrian_camel;ENSMUSG00000016356.17_mouse;ENSG00000101203.16_human;bacgene16799_minke_whale;cbagene9510Bactrian_camel;cdrgene14025dromedary;sheepgene16995_sheep;yakgene25351_yak;ENSBTAG00000004582.5_cow;goatgene13413_goat;cds_of_m21419_giraffe;cds_of_m21388_okapi;cds_of_m21420_giraffe;evm.model.scaffold42.3860_muskdeer;cds38170_whitetail;cbagene366Bactrian_camel…	COL12A1|Collagen alpha-1(XII) chain
TF331814	ENSGALP00000055305.1_chicken;ENSMUSG00000036661.13_mouse;ENSG00000105339.10_human;ENSSSCG00000025283.1_pig;ENSSSCG00000030831.1_pig;cbagene18567Bactrian_camel;cdrgene13472dromedary;bacgene2326_minke_whale;ENSBTAG00000006132.5_cow;yakgene24481_yak;goatgene14361_goat;sheepgene13101_sheep;OWK04351.1_reddeer;evm.model.ctg41.50_sikadeer;evm.model.scaffold518.18232_muskdeer;cds_of_genewise18809_milu;ev…	Dennd3|DENN domain-containing protein 3
TF350814	bacgene14141_minke_whale;evm.model.ctg60.2_sikadeer;ENSG00000160961.11_human;ENSSSCG00000013786.2_pig;cbagene9337Bactrian_camel;cdrgene23910dromedary;evm.model.scaffold182.12_reindeer;evm.model.scaffold314.14552_muskdeer;yakgene1453_yak;ENSBTAG00000005882.4_cow;cds_of_m3585_giraffe;cds_of_m3647_okapi;ENSMUSG00000091764.3_mouse;bacgene4036_minke_whale;ENSMUSG00000074865.10_mouse;ENSMUSG00000074735…	ZNF333|Zinc finger protein 333
TF351814	ENSGALP00000049180.1_chicken;ENSMUSG00000032855.5_mouse;ENSG00000008710.18_human;OWK11438.1_reddeer;cds_of_m12500_giraffe;cds_of_m12614_okapi;sheepgene25584_sheep;goatgene23431_goat;ENSBTAG00000020619.5_cow;yakgene219_yak;evm.model.scaffold6.739_muskdeer;cds48173_whitetail;evm.model.scaffold231.3_reindeer;evm.model.ctg135.41_sikadeer;evm.model.scaffold15.1592_muskdeer;cds_of_m12165_okapi;cds_of_m…	PKD1|Polycystin-1;PKDREJ|Polycystic kidney disease and receptor for egg jelly-related protein
TF300115	OWK08060.1_reddeer;OWJ99369.1_reddeer;evm.model.scaffold29.2_reindeer;evm.model.scaffold103.8_reindeer;ENSMUSG00000091086.1_mouse;ENSMUSG00000029614.13_mouse;ENSGALP00000061977.1_chicken;ENSGALP00000064330.1_chicken;ENSGALP00000061430.1_chicken;ENSGALP00000063846.1_chicken;evm.model.scaffold381.5_reindeer;evm.model.scaffold710.20250_muskdeer;evm.model.scaffold775.20718_muskdeer;evm.model.scaffold…	RPL6|60S ribosomal protein L6
TF313915	evm.model.scaffold564.18776_muskdeer;evm.model.ctg198.38_sikadeer;OWK04345.1_reddeer;evm.model.scaffold24.15_reindeer;ENSMUSG00000034259.7_mouse;ENSSSCG00000005925.2_pig;goatgene14410_goat;sheepgene13039_sheep;cds_of_m8901_okapi;ENSBTAG00000014607.3_cow;cds_of_m8786_giraffe;cds_of_genewise13297_roedeer;yakgene11334_yak;cds_of_genewise14168_milu;cds4715_whitetail;ENSG00000178896.7_human;bacgene226…	EXOSC4|Exosome complex component RRP41
TF317515	ENSGALP00000002175.3_chicken;ENSMUSG00000041278.10_mouse;cbagene6439Bactrian_camel;cdrgene18118dromedary;ENSG00000113312.10_human;bacgene5688_minke_whale;evm.model.scaffold1190.3_reindeer;ENSSSCG00000017039.2_pig;cds_of_m6214_giraffe;cds_of_m6322_okapi;evm.model.scaffold382.2_reindeer;cds19945_whitetail;ENSBTAG00000010321.3_cow;yakgene11010_yak;sheepgene10086_sheep;goatgene7238_goat;cds_of_genewi…	TTC1|Tetratricopeptide repeat protein 1;TTC32|Tetratricopeptide repeat protein 32
TF323315	OWK06903.1_reddeer;evm.model.ctg217.26_sikadeer;ENSGALP00000060417.1_chicken;ENSGALP00000017119.3_chicken;ENSG00000198856.12_human;evm.model.scaffold836.21213_muskdeer;cds_of_m18376_giraffe;cds_of_genewise15691_roedeer;cds_of_m18419_okapi;evm.model.scaffold2809.2_reindeer;ENSBTAG00000011611.5_cow;goatgene24891_goat;goatgene6389_goat;sheepgene10389_sheep;yakgene9743_yak;evm.model.scaffold245.13079…	OSTC|Oligosaccharyltransferase complex subunit OSTC
TF330815	ENSMUSG00000024273.7_mouse;ENSG00000141428.16_human;ENSSSCG00000000812.2_pig;evm.model.ctg18.140_sikadeer;cbagene4081Bactrian_camel;cdrgene588dromedary;ENSSSCG00000030002.1_pig;bacgene2446_minke_whale;goatgene23026_goat;sheepgene25163_sheep;evm.model.scaffold276.13905_muskdeer;ENSBTAG00000011622.4_cow;yakgene2757_yak;cds17993_whitetail;cds_of_genewise13274_milu;OWK01653.1_reddeer;cds_of_m6985_gir…	CR021_BOVIN|UPF0711 protein C18orf21 homolog
TF336215	evm.model.ctg79.142_sikadeer;ENSMUSG00000020973.7_mouse;cbagene19107Bactrian_camel;cdrgene9876dromedary;ENSG00000165506.14_human;bacgene22758_minke_whale;ENSSSCG00000005007.2_pig;sheepgene11737_sheep;goatgene10686_goat;ENSBTAG00000004930.5_cow;yakgene7833_yak;evm.model.scaffold482.17778_muskdeer;cds_of_m15985_giraffe;cds_of_m16062_okapi;cds_of_genewise9004_roedeer;cds_of_genewise19322_milu;evm.mo…	DNAAF2|Protein kintoun;POLE2|DNA polymerase epsilon subunit 2
TF336615	ENSMUSG00000042510.7_mouse;cbagene16187Bactrian_camel;cdrgene16855dromedary;bacgene5782_minke_whale;ENSG00000182795.12_human;cds_of_m10938_giraffe;cds_of_m11056_okapi;goatgene15821_goat;sheepgene15690_sheep;ENSBTAG00000018143.5_cow;yakgene5246_yak;evm.model.scaffold196.11676_muskdeer;evm.model.scaffold387.13_reindeer;cds29948_whitetail;evm.model.ctg109.8_sikadeer;OWK08665.1_reddeer;cds_of_genewis…	SARG|Specifically androgen-regulated gene protein
TF101516	ENSSSCG00000013661.2_pig;cds_of_m1664_giraffe;yakgene25034_yak;cdrgene6205dromedary;cbagene9449Bactrian_camel;evm.model.ctg9.242_sikadeer;ENSMUSG00000070319.6_mouse;bacgene3861_minke_whale;cds_of_m1671_okapi;sheepgene9101_sheep;cds_of_genewise6420_milu;cds19054_whitetail	EIF3G|Eukaryotic translation initiation factor 3 subunit G
TF105416	evm.model.scaffold388.69_reindeer;cds_of_m21708_giraffe;cds_of_m13814_okapi;cds_of_m13725_giraffe;OWK09626.1_reddeer;ENSMUSG00000027203.15_mouse;ENSSSCG00000026096.1_pig;evm.model.ctg17.63_sikadeer;cbagene17753Bactrian_camel;cdrgene2254dromedary;bacgene4970_minke_whale;goatgene10521_goat;evm.model.scaffold48.4344_muskdeer;sheepgene11913_sheep;cds_of_genewise16210_milu;cds38249_whitetail;evm.model…	DUT|Deoxyuridine 5'-triphosphate nucleotidohydrolase, mitochondrial
TF106116	evm.model.ctg85.347_sikadeer;ENSMUSG00000098375.6_mouse;ENSMUSG00000023723.17_mouse;ENSG00000181610.12_human;ENSSSCG00000024953.1_pig;ENSSSCG00000026986.1_pig;evm.model.scaffold1539.49_reindeer;OWK14025.1_reddeer;cds_of_m7419_giraffe;cds_of_genewise21016_milu;sheepgene14211_sheep;ENSBTAG00000012366.3_cow;yakgene25745_yak;bacgene9365_minke_whale;cbagene7057Bactrian_camel;cdrgene16087dromedary	MRPS23|28S ribosomal protein S23, mitochondrial
TF106416	ENSMUSG00000028053.13_mouse;evm.model.scaffold148.10282_muskdeer;cds_of_m2398_giraffe;evm.model.scaffold264.13602_muskdeer;goatgene23190_goat;yakgene5943_yak;ENSBTAG00000018088.4_cow;cds_of_m11027_okapi;cds_of_m10910_giraffe;cds3721_whitetail;evm.model.ctg67.159_sikadeer;sheepgene25331_sheep;sheepgene25332_sheep;cds_of_genewise19175_milu;evm.model.scaffold660.3_reindeer;cds_of_genewise17435_roede…	SETBP1|SET-binding protein
TF312916	bacgene22286_minke_whale;evm.model.ctg85.318_sikadeer;evm.model.scaffold565.18824_muskdeer;cds_of_m15620_okapi;cds_of_m15542_giraffe;evm.model.scaffold2217.4_reindeer;yakgene15855_yak;ENSBTAG00000030674.2_cow;OWK04676.1_reddeer;cds_of_genewise7066_milu;sheepgene572_sheep;evm.model.ctg36.167_sikadeer;cds_of_genewise17035_roedeer;evm.model.scaffold244.13047_muskdeer;evm.model.scaffold2734.1_reindee…	AK3|GTP:AMP phosphotransferase AK3, mitochondrial;AK4|Adenylate kinase 4, mitochondrial
TF314116	OWK04699.1_reddeer;OWK10386.1_reddeer;OWK01437.1_reddeer;OWK01711.1_reddeer;evm.model.scaffold88.7420_muskdeer;OWK17464.1_reddeer;ENSMUSG00000094277.1_mouse;OWK11524.1_reddeer;evm.model.scaffold148.10265_muskdeer;evm.model.scaffold181.11233_muskdeer;evm.model.ctg46.449_sikadeer;goatgene18933_goat;sheepgene7807_sheep;sheepgene22273_sheep;sheepgene20162_sheep;evm.model.scaffold237.22_reindeer;cds46…	Rpl23a|60S ribosomal protein L23a
TF314616	cbagene4795Bactrian_camel;ENSMUSG00000026260.12_mouse;evm.model.scaffold2679.2_reindeer;ENSG00000281434.2_human;ENSG00000130414.11_human;cdrgene23347dromedary;ENSSSCG00000016349.2_pig;bacgene16502_minke_whale;ENSBTAG00000003279.5_cow;yakgene5855_yak;goatgene2230_goat;sheepgene44_sheep;evm.model.scaffold116.8774_muskdeer
TF320116	ENSGALP00000019383.4_chicken;cds_of_m4867_okapi;ENSMUSG00000044712.15_mouse;ENSG00000139974.15_human;cbagene15416Bactrian_camel;cdrgene4825dromedary;ENSSSCG00000005092.2_pig;evm.model.scaffold316.14632_muskdeer;ENSBTAG00000007931.5_cow;yakgene4234_yak;cds37969_whitetail;sheepgene12022_sheep;goatgene10419_goat;cds11524_whitetail;evm.model.ctg17.182_sikadeer;evm.model.scaffold519.7_reindeer;ENSMUSG…	SLC38A6|Probable sodium-coupled neutral amino acid transporter 6;SLC38A3|Sodium-coupled neutral amino acid transporter 3;SLC38A4|Sodium-coupled neutral amino acid transporter 4;SLC38A10|Putative sodium-coupled neutral amino acid transporter 10
TF324716	ENSGALP00000032528.2_chicken;ENSMUSG00000028677.18_mouse;ENSG00000187147.17_human;goatgene2479_goat;sheepgene322_sheep;ENSBTAG00000012355.5_cow;yakgene7717_yak;cds14640_whitetail;bacgene536_minke_whale;cbagene549Bactrian_camel;cdrgene9382dromedary;cds_of_m7537_okapi;evm.model.scaffold422.16865_muskdeer;evm.model.scaffold40.3_reindeer;evm.model.scaffold422.16864_muskdeer;evm.model.ctg134.8_sikadee…	RNF220|E3 ubiquitin-protein ligase RNF220
TF329216	ENSMUSG00000017677.11_mouse;evm.model.ctg84.294_sikadeer;ENSG00000109046.14_human;cbagene12528Bactrian_camel;goatgene18895_goat;sheepgene8144_sheep;cds8171_whitetail;OWK14355.1_reddeer;cds_of_genewise17145_milu;cds_of_genewise13486_roedeer;cds_of_m3055_giraffe;cds_of_m3109_okapi;evm.model.scaffold278.13971_muskdeer;ENSSSCG00000017752.2_pig;ENSBTAG00000005008.4_cow;yakgene10214_yak;bacgene15729_mi…	WSB1|WD repeat and SOCS box-containing protein 1;WSB2|WD repeat and SOCS box-containing protein 2
TF329516	ENSGALP00000005291.2_chicken;ENSMUSG00000031557.16_mouse;ENSG00000169499.14_human;ENSSSCG00000015811.2_pig;cbagene1291Bactrian_camel;cdrgene2305dromedary;bacgene11099_minke_whale;evm.model.scaffold127.9366_muskdeer;cds_of_m13821_okapi;evm.model.scaffold871.5_reindeer;cds_of_m13732_giraffe;sheepgene27065_sheep;goatgene24770_goat;ENSBTAG00000003509.4_cow;yakgene11038_yak;cds_of_genewise7580_milu;EN…	PLEKHA1|Pleckstrin homology domain-containing family A member 1
TF333216	evm.model.scaffold23.2289_muskdeer;ENSMUSG00000027122.15_mouse;ENSG00000152219.4_human;ENSBTAG00000012417.4_cow;goatgene14896_goat;sheepgene19724_sheep;yakgene9119_yak;cbagene17322Bactrian_camel;cdrgene2424dromedary;bacgene13375_minke_whale;cds47677_whitetail;evm.model.scaffold138.2_reindeer;evm.model.ctg8.162_sikadeer;evm.model.scaffold174.11035_muskdeer;evm.model.scaffold22913.25000_muskdeer;EN…	ARL14EP|ARL14 effector protein
TF342716	ENSMUSG00000005640.11_mouse;ENSG00000027644.4_human;cbagene9172Bactrian_camel;cdrgene23576dromedary;ENSSSCG00000006465.2_pig;bacgene5992_minke_whale;evm.model.scaffold148.10238_muskdeer;cds_of_genewise8101_roedeer;cds_of_m1852_giraffe;cds_of_m1866_okapi;ENSBTAG00000003054.5_cow;yakgene12235_yak;goatgene3533_goat;cds_of_genewise16034_milu;evm.model.ctg143.120_sikadeer;OWK05600.1_reddeer;evm.model.…	INSRR|Insulin receptor-related protein;IGF1R|Insulin-like growth factor 1 receptor
TF354216	OWK07180.1_reddeer;ENSSSCG00000023049.1_pig;ENSSSCG00000004560.2_pig;ENSMUSG00000048310.8_mouse;ENSSSCG00000023925.1_pig;ENSG00000159792.9_human;cbagene15616Bactrian_camel;cdrgene6941dromedary;ENSBTAG00000018037.3_cow;yakgene10071_yak;goatgene17574_goat;sheepgene17874_sheep;bacgene26953_minke_whale;evm.model.scaffold70.6391_muskdeer;cds_of_m10998_okapi;evm.model.ctg3.153_sikadeer;evm.model.scaffo…	PSKH1|Serine/threonine-protein kinase H1;PIM1|Serine/threonine-protein kinase pim-1;Pim3|Serine/threonine-protein kinase pim-3;Tssk5|Testis-specific serine/threonine-protein kinase 5;MARK2|Serine/threonine-protein kinase MARK2
TF101117	evm.model.ctg1184.1_sikadeer;evm.model.scaffold202.11787_muskdeer;OWK00052.1_reddeer;ENSSSCG00000030084.1_pig;cds29150_whitetail;cds23009_whitetail;bacgene7604_minke_whale;cbagene4539Bactrian_camel;cdrgene13945dromedary;ENSG00000170142.11_human;cds15500_whitetail;yakgene10251_yak;sheepgene27140_sheep;goatgene24699_goat;ENSMUSG00000021774.12_mouse;ENSSSCG00000026488.1_pig;evm.model.scaffold210.120…	UBE2E1|Ubiquitin-conjugating enzyme E2 E1;UBE2E2|Ubiquitin-conjugating enzyme E2 E2;ube2d2|Ubiquitin-conjugating enzyme E2 D2
TF300217	cds4345_whitetail;yakgene23514_yak;ENSSSCG00000001855.2_pig;yakgene10117_yak;ENSSSCG00000023473.1_pig;ENSSSCG00000028819.1_pig;ENSSSCG00000026091.1_pig;ENSSSCG00000024401.1_pig;evm.model.scaffold356.6_reindeer;ENSMUSG00000063180.4_mouse;evm.model.ctg34.126_sikadeer;yakgene7837_yak;ENSG00000213741.8_human;ENSBTAG00000025666.3_cow;cds_of_m6788_okapi;bacgene22753_minke_whale;cbagene19111Bactrian_cam…	Rps29|40S ribosomal protein S29
TF312817	ENSSSCG00000027286.1_pig;ENSMUSG00000004815.12_mouse;bacgene13723_minke_whale;ENSG00000145214.13_human;cbagene1340Bactrian_camel;cdrgene19021dromedary;sheepgene11089_sheep;goatgene7057_goat;evm.model.ctg93.11_sikadeer;evm.model.scaffold216.12231_muskdeer;OWK13801.1_reddeer;cds_of_m10516_okapi;cds_of_m10394_giraffe;evm.model.scaffold499.11_reindeer;ENSBTAG00000017240.4_cow;yakgene3190_yak;goatgene…	Dgkq|Diacylglycerol kinase theta;DGKE|Diacylglycerol kinase epsilon;Dgkz|Diacylglycerol kinase zeta;DGKA|Diacylglycerol kinase alpha;DGKI|Diacylglycerol kinase iota;DGKK|Diacylglycerol kinase kappa
TF313317	cds_of_m9577_giraffe;cds_of_genewise16395_milu;ENSMUSG00000058076.12_mouse;cbagene10589Bactrian_camel;cdrgene18315dromedary;bacgene5875_minke_whale;cds_of_genewise21768_roedeer;evm.model.ctg133.112_sikadeer;cds23331_whitetail;OWK05344.1_reddeer;ENSBTAG00000015853.4_cow;yakgene23104_yak;goatgene3708_goat;sheepgene1563_sheep;evm.model.scaffold916.21676_muskdeer;ENSG00000143252.14_human;ENSSSCG00000…	SDHC|Succinate dehydrogenase cytochrome b560 subunit, mitochondrial
TF314417	OWK08110.1_reddeer;cbagene3079Bactrian_camel;bacgene7228_minke_whale;evm.model.ctg27.146_sikadeer;bacgene23265_minke_whale;ENSBTAG00000019106.3_cow;goatgene21406_goat;ENSG00000114784.3_human;ENSMUSG00000006941.5_mouse;ENSSSCG00000011270.3_pig;sheepgene22162_sheep;yakgene4635_yak;OWK02539.1_reddeer;cds12064_whitetail;ENSGALP00000060781.1_chicken;OWK06137.1_reddeer;cds24107_whitetail;bacgene10511_m…	EIF1B|Eukaryotic translation initiation factor 1b
TF315617	ENSGALP00000043546.1_chicken;ENSMUSG00000017754.13_mouse;ENSG00000100979.14_human;cds_of_m332_giraffe;cds_of_m329_okapi;yakgene11063_yak;sheepgene17365_sheep;evm.model.scaffold21.2150_muskdeer;ENSBTAG00000000559.5_cow;goatgene13780_goat;evm.model.scaffold1529.11_reindeer;cds5404_whitetail;OWK03082.1_reddeer;evm.model.ctg38.118_sikadeer;evm.model.scaffold5.520_muskdeer;ENSBTAG00000047302.1_cow;yak…	BPIFC|BPI fold-containing family C protein;BPIFB2|BPI fold-containing family B member 2;BPIFB6|BPI fold-containing family B member 6;Bpifb3|BPI fold-containing family B member 3
TF326217	cbagene14436Bactrian_camel;ENSMUSG00000042745.9_mouse;evm.model.ctg115.168_sikadeer;ENSG00000125968.8_human;cdrgene18998dromedary;sheepgene17111_sheep;goatgene13531_goat;yakgene1379_yak;OWK03523.1_reddeer;bacgene23179_minke_whale;ENSSSCG00000007227.1_pig;evm.model.scaffold86.7258_muskdeer;ENSMUSG00000007872.3_mouse;ENSSSCG00000027450.1_pig;ENSG00000117318.8_human;ENSG00000283060.1_human;cdrgene16…	Id1|DNA-binding protein inhibitor ID-1;ID2|DNA-binding protein inhibitor ID-2;ID4|DNA-binding protein inhibitor ID-4
TF332817	evm.model.ctg84.201_sikadeer;ENSG00000179598.5_human;sheepgene14841_sheep;cds_of_m4835_giraffe;cds_of_m4918_okapi;yakgene7055_yak;evm.model.scaffold12.1196_muskdeer;ENSBTAG00000008009.4_cow;goatgene19355_goat;ENSMUSG00000043648.7_mouse;cbagene237Bactrian_camel;bacgene7863_minke_whale	PLD6|Mitochondrial cardiolipin hydrolase
TF338517	evm.model.scaffold3.341_muskdeer;cds32095_whitetail;evm.model.ctg71.1_sikadeer;OWK00468.1_reddeer;ENSMUSG00000095316.1_mouse;ENSMUSG00000035371.8_mouse;ENSMUSG00000079699.2_mouse;ENSMUSG00000079704.2_mouse;ENSMUSG00000071816.5_mouse;ENSMUSG00000079705.4_mouse;ENSMUSG00000079702.5_mouse;ENSMUSG00000079701.7_mouse;ENSMUSG00000079703.12_mouse;ENSMUSG00000068219.8_mouse;ENSMUSG00000079697.1_mouse;ENS…	PRDM7|Probable histone-lysine N-methyltransferase PRDM7;SSX4B|Protein SSX4
TF341517	OWK12599.1_reddeer;ENSSSCG00000012579.2_pig;evm.model.scaffold173.11005_muskdeer;ENSBTAG00000021624.4_cow;ENSMUSG00000061099.12_mouse;ENSG00000105679.8_human;ENSSSCG00000002888.2_pig;cds_of_m9609_giraffe;sheepgene18048_sheep;evm.model.scaffold351.15325_muskdeer;evm.model.scaffold506.13_reindeer;evm.model.scaffold517.4_reindeer;evm.model.ctg914.1_sikadeer;cbagene12133Bactrian_camel;cdrgene16492dro…	GAPDH|Glyceraldehyde-3-phosphate dehydrogenase
TF342117	ENSG00000197302.10_human;cds_of_m7592_giraffe;yakgene10575_yak;bacgene10948_minke_whale;cds23105_whitetail;cds_of_genewise16448_milu;goatgene9442_goat;cds_of_genewise18461_roedeer;cds_of_m22168_giraffe;cds_of_m22080_okapi;ENSMUSG00000091474.2_mouse;ENSMUSG00000052909.7_mouse;cbagene15285Bactrian_camel;ENSG00000167635.11_human;yakgene15986_yak;cbagene15221Bactrian_camel;cdrgene17032dromedary;ENSMU…	ZNF506|Zinc finger protein 506;ZNF724|Putative zinc finger protein 724;ZNF829|Zinc finger protein 829
TF101118	evm.model.ctg61.100_sikadeer;bacgene10318_minke_whale;ENSBTAG00000014433.3_cow;goatgene19070_goat;ENSG00000132388.12_human;ENSMUSG00000020794.13_mouse;ENSGALP00000063212.1_chicken;evm.model.scaffold24.2457_muskdeer;cds44870_whitetail;cds_of_genewise16228_milu;bacgene10320_minke_whale;cdrgene14064dromedary;ENSSSCG00000017878.2_pig;sheepgene14550_sheep;yakgene20440_yak;OWK15063.1_reddeer;cbagene186…	Ube2g1|Ubiquitin-conjugating enzyme E2 G1;UBE2G2|Ubiquitin-conjugating enzyme E2 G2
TF105818	OWK05457.1_reddeer;cds1934_whitetail;cds30572_whitetail;evm.model.ctg14.396_sikadeer;ENSG00000116752.5_human;ENSMUSG00000005687.14_mouse;ENSBTAG00000046008.1_cow;sheepgene971_sheep;ENSSSCG00000012420.2_pig;evm.model.scaffold1717.8_reindeer	Bcas2|Pre-mRNA-splicing factor SPF27
TF105918	evm.model.ctg18.148_sikadeer;ENSGALP00000059879.1_chicken;cds9405_whitetail;evm.model.scaffold1663.3_reindeer;evm.model.scaffold1604.1_reindeer;ENSMUSG00000033845.13_mouse;bacgene3581_minke_whale;cds_of_genewise7837_roedeer;evm.model.scaffold778.20738_muskdeer;cds_of_m736_okapi;cds_of_m734_giraffe;goatgene10487_goat;sheepgene22632_sheep;ENSBTAG00000001174.5_cow;yakgene5602_yak;sheepgene13238_shee…	MRPL15|39S ribosomal protein L15, mitochondrial
TF313018	ENSSSCG00000006770.2_pig;cds29499_whitetail;yakgene12541_yak;evm.model.ctg175.22_sikadeer;yakgene13467_yak;cds_of_m8350_okapi;sheepgene20470_sheep;yakgene11166_yak;ENSGALP00000055950.1_chicken;yakgene6149_yak;sheepgene21777_sheep;cds_of_m3951_okapi;cds_of_m3895_giraffe;sheepgene17985_sheep;yakgene11239_yak;cds16302_whitetail;evm.model.scaffold812.21049_muskdeer;goatgene23733_goat;ENSG00000163584.…	RPL22L1|60S ribosomal protein L22-like 1
TF314118	evm.model.scaffold1157.22748_muskdeer;evm.model.scaffold1511.3_reindeer;sheepgene24748_sheep;ENSMUSG00000040414.7_mouse;bacgene18467_minke_whale;goatgene24521_goat;ENSG00000155287.10_human;cdrgene2884dromedary;ENSSSCG00000010539.2_pig;cds_of_m7397_okapi;cds_of_m7284_giraffe;cds14509_whitetail;cds_of_m11637_okapi;OWK07420.1_reddeer;evm.model.ctg28.369_sikadeer;sheepgene3210_sheep	Slc25a37|Mitoferrin-1
TF314718	cbagene12663Bactrian_camel;cds_of_m10402_giraffe;cds_of_m10524_okapi;ENSG00000128989.10_human;ENSSSCG00000004618.2_pig;ENSBTAG00000011022.5_cow;evm.model.ctg17.21_sikadeer;goatgene10568_goat;sheepgene11866_sheep;yakgene25572_yak;evm.model.scaffold395.9_reindeer;evm.model.scaffold1042.3_reindeer;cds10876_whitetail;ENSGALP00000052927.1_chicken;cds_of_m4393_okapi;goatgene3259_goat;sheepgene1159_shee…	ARPP19|cAMP-regulated phosphoprotein 19;ENSA|Alpha-endosulfine
TF326518	ENSGALP00000045297.1_chicken;ENSMUSG00000036403.15_mouse;ENSG00000174799.10_human;cbagene18377Bactrian_camel;cdrgene10016dromedary;bacgene1055_minke_whale;ENSSSCG00000022283.1_pig;cds_of_m5796_okapi;cds_of_m5697_giraffe;evm.model.ctg30.313_sikadeer;bacgene26314_minke_whale;ENSG00000135951.14_human;ENSMUSG00000060771.14_mouse;cbagene13119Bactrian_camel;cdrgene17378dromedary;bacgene26316_minke_whal…	Tsga10|Testis-specific gene 10 protein
TF329118	ENSMUSG00000031434.15_mouse;ENSG00000133131.14_human;cbagene3298Bactrian_camel;yakgene9063_yak;sheepgene28264_sheep;ENSBTAG00000045876.1_cow;goatgene27058_goat;evm.model.scaffold927.21756_muskdeer;cds40441_whitetail;evm.model.scaffold829.21158_muskdeer;ENSBTAG00000011876.4_cow;yakgene24556_yak;goatgene1024_goat;sheepgene2747_sheep;ENSSSCG00000012055.2_pig;bacgene15596_minke_whale;cbagene11188Bact…	MORC1|MORC family CW-type zinc finger protein 1;MORC2|MORC family CW-type zinc finger protein 2
TF334118	evm.model.scaffold507.18112_muskdeer;ENSMUSG00000039497.8_mouse;evm.model.scaffold1294.23188_muskdeer;ENSSSCG00000004441.2_pig;evm.model.ctg21.270_sikadeer;cds_of_genewise13299_milu;yakgene21215_yak;ENSBTAG00000005205.4_cow;goatgene9669_goat;sheepgene12438_sheep;ENSG00000111817.16_human;bacgene21168_minke_whale;cbagene17871Bactrian_camel;cdrgene6835dromedary;ENSMUSG00000038702.6_mouse;cds_of_m185…	DSE|Dermatan-sulfate epimerase
TF337318	ENSMUSG00000031023.5_mouse;ENSSSCG00000014574.2_pig;ENSG00000166452.11_human;cds_of_m1180_giraffe;cds_of_m1194_okapi;evm.model.scaffold10.1046_muskdeer;sheepgene19294_sheep;goatgene15358_goat;ENSBTAG00000001922.5_cow;yakgene8565_yak;cds34052_whitetail;cds_of_genewise14581_roedeer;cds_of_genewise12301_milu;evm.model.ctg144.44_sikadeer;OWK18186.1_reddeer;evm.model.scaffold275.9_reindeer;bacgene6731…	AKIP1|A-kinase-interacting protein 1
TF352818	ENSMUSG00000098633.7_mouse;ENSMUSG00000024172.10_mouse;ENSG00000144057.15_human;sheepgene5699_sheep;ENSSSCG00000008141.2_pig;OWK09990.1_reddeer;bacgene18372_minke_whale;cds_of_m421_okapi;evm.model.scaffold649.19756_muskdeer;evm.model.scaffold30.2832_muskdeer;ENSBTAG00000044129.2_cow;yakgene22313_yak;goatgene12267_goat;sheepgene5165_sheep;cds_of_m19999_giraffe;cds_of_m19980_okapi;cds37600_whitetai…
TF354318	ENSGALP00000054867.1_chicken;evm.model.scaffold333.14964_muskdeer;ENSGALP00000062581.1_chicken;ENSMUSG00000024095.15_mouse;ENSSSCG00000020878.1_pig;OWK09974.1_reddeer;cds_of_genewise17737_roedeer;cds_of_m12473_giraffe;cds_of_m12586_okapi;cds_of_genewise7859_milu;ENSBTAG00000020567.5_cow;evm.model.ctg4.287_sikadeer;yakgene7321_yak;evm.model.scaffold304.7_reindeer;cbagene19618Bactrian_camel;sheepge…	HNRNPLL|Heterogeneous nuclear ribonucleoprotein L-like
TF313119	evm.model.scaffold812.21046_muskdeer;evm.model.ctg80.2_sikadeer;evm.model.scaffold837.6_reindeer;ENSGALP00000061933.1_chicken;cds_of_m3110_okapi;evm.model.scaffold396.3_reindeer;ENSMUSG00000021486.6_mouse;cbagene3366Bactrian_camel;cdrgene17804dromedary;ENSG00000169230.9_human;ENSSSCG00000014042.1_pig;OWK12572.1_reddeer;bacgene4460_minke_whale;evm.model.scaffold220.12335_muskdeer;goatgene7797_goat…	PRELID1|PRELI domain-containing protein 1, mitochondrial
TF314119	evm.model.ctg20.20_sikadeer;cds34537_whitetail;cds_of_m18107_okapi;ENSBTAG00000039540.2_cow;yakgene17194_yak;evm.model.scaffold136.9809_muskdeer;evm.model.scaffold217.27_reindeer;cds_of_genewise18915_roedeer;cds_of_m18061_giraffe;cds_of_genewise6032_milu;OWK16576.1_reddeer;OWK00742.1_reddeer;OWJ99211.1_reddeer;ENSMUSG00000061904.12_mouse;ENSGALP00000061017.1_chicken;ENSGALP00000018750.5_chicken;E…	SLC25A3|Phosphate carrier protein, mitochondrial
TF314619	evm.model.scaffold227.12497_muskdeer;cds_of_m6988_giraffe;cds_of_m7104_okapi;cds_of_genewise10945_muskdeer;ENSSSCG00000006260.2_pig;cds_of_m18006_okapi;cds_of_m17958_giraffe;cbagene11810Bactrian_camel;cdrgene15574dromedary;ENSSSCG00000023191.1_pig;ENSG00000011009.10_human;ENSMUSG00000028670.14_mouse;OWK12685.1_reddeer;yakgene18872_yak;sheepgene4830_sheep;goatgene1192_goat;ENSBTAG00000047467.1_cow…	LYPLA2|Acyl-protein thioesterase 2
TF315119	ENSGALP00000049250.1_chicken;OWK13111.1_reddeer;cds_of_m19119_okapi;ENSBTAG00000030533.3_cow;evm.model.scaffold2141.1_reindeer;cbagene16547Bactrian_camel;ENSMUSG00000055416.5_mouse;ENSMUSG00000057497.8_mouse;evm.model.ctg7.321_sikadeer;ENSG00000035141.7_human;evm.model.scaffold651.19776_muskdeer	FAM136A|Protein FAM136A
TF319919	evm.model.scaffold941.4_reindeer;evm.model.scaffold584.19048_muskdeer;yakgene11807_yak;ENSMUSG00000059602.14_mouse;ENSG00000185666.14_human;ENSSSCG00000000154.2_pig;evm.model.scaffold16233.1_reindeer;bacgene1389_minke_whale;cds14235_whitetail;evm.model.ctg38.122_sikadeer;cbagene21897Bactrian_camel;cdrgene19239dromedary;evm.model.scaffold584.19051_muskdeer;OWK03656.1_reddeer;evm.model.scaffold1681…	SYN3|Synapsin-3
TF325419	cbagene19045Bactrian_camel;evm.model.scaffold582.1_reindeer;OWK07273.1_reddeer;OWJ99895.1_reddeer;ENSMUSG00000099115.1_mouse;ENSGALP00000037924.3_chicken;yakgene21689_yak;ENSBTAG00000045772.1_cow;sheepgene28118_sheep;bacgene20927_minke_whale;yakgene14263_yak;evm.model.ctg60.422_sikadeer;OWK00161.1_reddeer;ENSBTAG00000012502.5_cow;evm.model.ctg106.19_sikadeer;ENSBTAG00000047351.1_cow;evm.model.sca…	RO32_XENLA|Heterogeneous nuclear ribonucleoprotein A3 homolog 2;RO31_XENLA|Heterogeneous nuclear ribonucleoprotein A3 homolog 1;HNRNPA1|Heterogeneous nuclear ribonucleoprotein A1;MSI1|RNA-binding protein Musashi homolog 1;Msi2|RNA-binding protein Musashi homolog 2;Hnrnpab|Heterogeneous nuclear ribonucleoprotein A/B
TF335519	ENSSSCG00000030848.1_pig;evm.model.ctg206.14_sikadeer;OWK15160.1_reddeer;cbagene6448Bactrian_camel;cds37528_whitetail;ENSMUSG00000015401.12_mouse;cdrgene18599dromedary;cbagene19925Bactrian_camel;yakgene16734_yak;ENSBTAG00000047861.1_cow;ENSG00000147003.5_human;cds_of_genewise11407_roedeer;cds_of_genewise11406_roedeer;cds_of_genewise11408_roedeer;cds_of_genewise11409_roedeer;cdrgene23806dromedary;…	CLTRN|Collectrin
TF339519	ENSSSCG00000003332.2_pig;OWJ99775.1_reddeer;cds_of_m9548_okapi;evm.model.scaffold235.12885_muskdeer;evm.model.scaffold809.2_reindeer;OWK11388.1_reddeer;evm.model.scaffold808.8_reindeer;evm.model.scaffold35.3385_muskdeer;evm.model.scaffold35.3384_muskdeer
TF351519	yakgene25902_yak;evm.model.scaffold15034.1_reindeer;evm.model.scaffold156.10554_muskdeer;ENSGALP00000050776.1_chicken;evm.model.scaffold2185.2_reindeer;ENSGALP00000047578.1_chicken;cdrgene20399dromedary;ENSBTAG00000011424.5_cow;evm.model.ctg11.262_sikadeer;cds_of_genewise21531_roedeer;evm.model.scaffold382.16096_muskdeer;cds_of_m2811_okapi;evm.model.scaffold347.3_reindeer;ENSSSCG00000008851.1_pig…	TPM2|Tropomyosin beta chain;tpm1|Tropomyosin alpha-1 chain;Tpm3|Tropomyosin alpha-3 chain
TF351819	ENSSSCG00000024768.1_pig;bacgene12484_minke_whale;ENSG00000086967.9_human;ENSMUSG00000038670.11_mouse;ENSSSCG00000003218.2_pig;cbagene4016Bactrian_camel;cdrgene18390dromedary;evm.model.ctg189.16_sikadeer;cds_of_m12182_giraffe;cds_of_m12289_okapi;evm.model.scaffold234.12820_muskdeer;evm.model.scaffold102.8292_muskdeer;evm.model.scaffold64.27_reindeer;cds_of_genewise22419_roedeer;cds3536_whitetail;…	MYBPC2|Myosin-binding protein C, fast-type;Mybpc3|Myosin-binding protein C, cardiac-type;MYBPC1|Myosin-binding protein C, slow-type;Igfn1|Immunoglobulin-like and fibronectin type III domain-containing protein 1;IGSF22|Immunoglobulin superfamily member 22
TF351919	bacgene14516_minke_whale;ENSMUSG00000019929.15_mouse;ENSGALP00000046732.1_chicken;ENSG00000172061.8_human;bacgene24610_minke_whale;ENSSSCG00000026868.1_pig;cbagene13269Bactrian_camel;cdrgene19414dromedary;ENSBTAG00000038600.2_cow;yakgene17016_yak;cds_of_m18338_okapi;cds_of_m18300_giraffe;evm.model.scaffold443.2_reindeer;evm.model.scaffold38.3530_muskdeer;goatgene423_goat;sheepgene2133_sheep;ENSMU…	GP5|Platelet glycoprotein V;LRG1|Leucine-rich alpha-2-glycoprotein
TF353619	ENSGALP00000054244.1_chicken;ENSG00000164919.10_human;ENSMUSG00000014313.14_mouse;goatgene17511_goat;cbagene10616Bactrian_camel;cdrgene9042dromedary;ENSSSCG00000006070.2_pig;evm.model.ctg71.253_sikadeer;cds_of_m8609_okapi;ENSBTAG00000014130.2_cow;yakgene18036_yak;OWK04251.1_reddeer;cds_of_m8503_giraffe;cds_of_genewise13184_muskdeer;cds_of_genewise22373_milu;cds_of_genewise22372_milu;cds30118_whit…	COX6C|Cytochrome c oxidase subunit 6C
TF101520	evm.model.scaffold1240.23041_muskdeer;evm.model.scaffold1240.23042_muskdeer;OWK11120.1_reddeer;ENSMUSG00000030738.11_mouse;ENSG00000184110.14_human;ENSG00000205609.12_human;evm.model.ctg94.39_sikadeer;evm.model.scaffold808.38_reindeer;ENSBTAG00000006543.3_cow;yakgene8047_yak;goatgene23803_goat;sheepgene25958_sheep;cds_of_genewise18977_roedeer;evm.model.scaffold248.13122_muskdeer;cds_of_m10602_gir…	EIF3C|Eukaryotic translation initiation factor 3 subunit C
TF106420	ENSGALP00000056667.1_chicken;evm.model.ctg10.39_sikadeer;ENSMUSG00000029267.17_mouse;cbagene6507Bactrian_camel;cdrgene421dromedary;ENSSSCG00000006898.3_pig;OWK04856.1_reddeer;ENSG00000143033.17_human;bacgene4352_minke_whale;cds_of_m858_giraffe;evm.model.scaffold281.14043_muskdeer;goatgene2911_goat;sheepgene766_sheep;yakgene8238_yak;cds10621_whitetail;cds_of_m869_okapi;evm.model.scaffold142.10027_…	MTF2|Metal-response element-binding transcription factor 2;PHF1|PHD finger protein 1;PHF19|PHD finger protein 19
TF300420	OWK07825.1_reddeer;ENSBTAG00000048041.1_cow;bacgene26330_minke_whale;sheepgene6091_sheep;OWK10160.1_reddeer;evm.model.ctg4.62_sikadeer;evm.model.scaffold103.8377_muskdeer;ENSSSCG00000008194.2_pig;cbagene13109Bactrian_camel;cdrgene1121dromedary;ENSMUSG00000037351.9_mouse;ENSG00000115073.7_human;evm.model.scaffold328.14895_muskdeer;ENSGALP00000063156.1_chicken;evm.model.scaffold463.21_reindeer;bacg…	ACTR1B|Beta-centractin;actc1|Actin, alpha cardiac muscle 1;Acta1|Actin, alpha skeletal muscle;Actbl2|Beta-actin-like protein 2;ACTB|Actin, cytoplasmic 1;ACTL7B|Actin-like protein 7B;ACTL7A|Actin-like protein 7A
TF313520	evm.model.ctg139.3_sikadeer;ENSGALP00000013467.3_chicken;cbagene3709Bactrian_camel;cdrgene11428dromedary;bacgene18260_minke_whale;ENSMUSG00000044968.16_mouse;ENSG00000275723.4_human;ENSG00000161048.11_human;evm.model.scaffold1000.22096_muskdeer;cds20784_whitetail;evm.model.scaffold193.10_reindeer;cds_of_genewise11705_roedeer;cds_of_genewise11788_milu;OWK06396.1_reddeer;ENSBTAG00000014171.3_cow;ya…	NAPEPLD|N-acyl-phosphatidylethanolamine-hydrolyzing phospholipase D
TF314720	cbagene18697Bactrian_camel;ENSGALP00000063118.1_chicken;ENSMUSG00000018677.9_mouse;OWK13862.1_reddeer;ENSG00000013306.15_human;evm.model.scaffold77.56_reindeer;evm.model.scaffold59.5868_muskdeer;bacgene12688_minke_whale;ENSSSCG00000030167.1_pig;cbagene13439Bactrian_camel;cdrgene12814dromedary;goatgene19720_goat;sheepgene15191_sheep;ENSBTAG00000019463.3_cow;yakgene21512_yak;cds36363_whitetail;cds_…	SLC25A39|Solute carrier family 25 member 39;SLC25A40|Solute carrier family 25 member 40
TF323920	ENSG00000167515.10_human;ENSGALP00000062867.1_chicken;ENSSSCG00000002646.2_pig;ENSBTAG00000019184.5_cow;cds_of_m11696_okapi;cds_of_m11598_giraffe;cds_of_genewise13071_milu;cds_of_genewise20113_roedeer;ENSMUSG00000015013.9_mouse;cbagene20063Bactrian_camel;cdrgene22692dromedary;yakgene6004_yak;bacgene6528_minke_whale;evm.model.ctg100.23_sikadeer;goatgene17331_goat;sheepgene17620_sheep;evm.model.sca…	TRAPPC2L|Trafficking protein particle complex subunit 2-like protein
TF331520	ENSMUSG00000018656.5_mouse;ENSMUSG00000036667.14_mouse;evm.model.ctg201.53_sikadeer;ENSG00000198420.9_human;ENSSSCG00000016453.2_pig;cbagene111Bactrian_camel;cdrgene2316dromedary;bacgene16370_minke_whale;cds34214_whitetail;evm.model.scaffold2677.2_reindeer;evm.model.scaffold1652.23890_muskdeer;bacgene16371_minke_whale;cbagene112Bactrian_camel;cdrgene2317dromedary;cbagene113Bactrian_camel;cdrgene2…	TCAF1|TRPM8 channel-associated factor 1
TF332320	cdrgene22558dromedary;ENSMUSG00000010760.5_mouse;yakgene18076_yak;ENSG00000181649.5_human;ENSG00000274538.2_human;sheepgene24515_sheep;evm.model.scaffold18832.1_reindeer;evm.model.scaffold18462.1_reindeer;ENSSSCG00000021597.1_pig;goatgene26154_goat;cds_of_m15766_giraffe;cds_of_m15850_okapi;evm.model.scaffold88.7373_muskdeer;ENSBTAG00000031194.1_cow;evm.model.ctg54.304_sikadeer;evm.model.scaffold3…	PHLDA2|Pleckstrin homology-like domain family A member 2;PHLDA1|Pleckstrin homology-like domain family A member 1;PHLDA3|Pleckstrin homology-like domain family A member 3
TF332720	evm.model.ctg30.19_sikadeer;evm.model.scaffold78.6842_muskdeer;ENSSSCG00000017320.1_pig;cds_of_m14364_giraffe;ENSG00000179673.4_human;cdrgene8941dromedary;ENSMUSG00000046215.3_mouse;cds_of_m14440_okapi;sheepgene15229_sheep;bacgene9169_minke_whale;cds36449_whitetail;evm.model.scaffold144.9_reindeer;yakgene19682_yak;evm.model.scaffold59.5837_muskdeer;ENSMUSG00000075334.2_mouse;cbagene19797Bactrian_…	Rprm|Protein reprimo
TF338320	ENSMUSG00000041205.7_mouse;evm.model.scaffold204.11897_muskdeer;sheepgene2232_sheep;ENSBTAG00000014459.4_cow;yakgene23451_yak;goatgene530_goat;cds_of_m16289_giraffe;cds_of_m16338_okapi;evm.model.scaffold695.20135_muskdeer
TF352220	evm.model.ctg15.837_sikadeer;ENSMUSG00000034639.7_mouse;ENSSSCG00000011531.2_pig;yakgene9673_yak;bacgene22520_minke_whale;cbagene15526Bactrian_camel;cds_of_m8941_giraffe;cds_of_genewise19626_roedeer;cds_of_m13746_okapi;cds_of_genewise19103_roedeer;cds_of_genewise21535_milu;ENSBTAG00000001502.5_cow;cds_of_m918_giraffe;cds_of_m14681_okapi;ENSBTAG00000047309.1_cow;yakgene21982_yak;ENSBTAG00000047436…	SETMAR|Histone-lysine N-methyltransferase SETMAR
TF101021	yakgene11416_yak;ENSGALP00000047217.1_chicken;ENSMUSG00000092300.7_mouse;goatgene20001_goat;ENSG00000261408.5_human;ENSG00000250506.6_human;cbagene6841Bactrian_camel;bacgene17192_minke_whale;cdrgene23485dromedary;ENSSSCG00000017193.2_pig;cds31002_whitetail;evm.model.scaffold2771.10_reindeer;ENSBTAG00000010509.4_cow;yakgene21813_yak;evm.model.scaffold49.4476_muskdeer;cds_of_m4759_okapi;cds_of_m468…	CDK2|Cyclin-dependent kinase 2;CDK1|Cyclin-dependent kinase 1
TF300821	evm.model.scaffold193.11_reindeer;ENSGALP00000063202.1_chicken;ENSGALP00000055695.1_chicken;evm.model.ctg35.75_sikadeer;OWK13645.1_reddeer;bacgene21351_minke_whale;ENSMUSG00000005103.12_mouse;ENSG00000071127.16_human;sheepgene10986_sheep;evm.model.scaffold379.15997_muskdeer;cds_of_genewise13962_roedeer;goatgene6958_goat;ENSBTAG00000013607.5_cow;cds_of_m8209_giraffe;yakgene6773_yak	WDR1|WD repeat-containing protein 1
TF314621	evm.model.scaffold275.13846_muskdeer;cds_of_genewise6427_roedeer;cds_of_genewise6430_roedeer;cds_of_m15118_giraffe;cds_of_m15190_okapi;cds_of_m15119_giraffe;ENSMUSG00000027502.11_mouse;ENSG00000022277.12_human;bacgene16880_minke_whale;ENSSSCG00000007496.3_pig;cbagene12739Bactrian_camel;cdrgene17091dromedary;cds_of_genewise11134_milu;cds21662_whitetail;evm.model.scaffold1056.7_reindeer;evm.model.c…	RTF2|Protein RTF2 homolog
TF323321	ENSMUSG00000103711.1_mouse;evm.model.ctg22.29_sikadeer;OWK05381.1_reddeer;yakgene23084_yak;cbagene10569Bactrian_camel;bacgene5898_minke_whale;ENSG00000215845.10_human;cdrgene18336dromedary;ENSSSCG00000006370.2_pig;ENSBTAG00000017856.5_cow;sheepgene1540_sheep;evm.model.scaffold916.21695_muskdeer;cds7315_whitetail;cds_of_genewise16802_milu;cds10091_whitetail;evm.model.scaffold556.3_reindeer;evm.mod…	TSTD1|Thiosulfate sulfurtransferase/rhodanese-like domain-containing protein 1;Tstd3|Thiosulfate sulfurtransferase/rhodanese-like domain-containing protein 3
TF323721	ENSGALP00000045858.1_chicken;evm.model.scaffold451.17289_muskdeer;ENSMUSG00000040410.14_mouse;ENSG00000112234.8_human;evm.model.ctg21.117_sikadeer;cds_of_m3485_giraffe;cds_of_genewise20707_milu;goatgene9771_goat;sheepgene12555_sheep;yakgene16200_yak;evm.model.scaffold3443.3_reindeer;ENSBTAG00000005729.4_cow;cds16733_whitetail;cds_of_m3550_okapi;cds_of_genewise7861_roedeer;cbagene4996Bactrian_came…	FBXL4|F-box/LRR-repeat protein 4
TF329721	ENSG00000211448.11_human;ENSMUSG00000007682.5_mouse;bacgene19521_minke_whale;ENSSSCG00000027643.1_pig;cbagene10688Bactrian_camel;cdrgene4646dromedary;cds_of_m982_giraffe;cds_of_m995_okapi;goatgene21208_goat;sheepgene21971_sheep;evm.model.scaffold13.1426_muskdeer;cds_of_m18926_giraffe;cds_of_m18956_okapi;ENSBTAG00000037977.2_cow;ENSBTAG00000043578.2_cow;yakgene9005_yak;cbagene20582Bactrian_camel;c…	DIO3|Type III iodothyronine deiodinase (Fragment);DIO1|Type I iodothyronine deiodinase
TF333021	yakgene24417_yak;ENSSSCG00000001790.1_pig;cbagene15132Bactrian_camel;cdrgene23472dromedary;ENSMUSG00000035674.13_mouse;ENSG00000276061.4_human;ENSG00000274359.1_human;ENSG00000275724.1_human;ENSG00000170906.15_human;ENSG00000276220.1_human;ENSG00000277722.1_human;ENSG00000275605.1_human;ENSG00000273642.1_human;ENSG00000276766.1_human;ENSG00000278365.1_human;OWK04446.1_reddeer;evm.model.scaffold62…	NDUFA3|NADH dehydrogenase [ubiquinone] 1 alpha subcomplex subunit 3
TF334321	OWK09957.1_reddeer;ENSMUSG00000022219.9_mouse;ENSG00000136305.11_human;cbagene9866Bactrian_camel;cdrgene20523dromedary;ENSSSCG00000001989.2_pig;bacgene13074_minke_whale;goatgene11127_goat;sheepgene11326_sheep;ENSBTAG00000010236.2_cow;yakgene24339_yak;cds_of_m6269_okapi;evm.model.scaffold367.15734_muskdeer;cds_of_m6165_giraffe;cds43175_whitetail;evm.model.scaffold817.22_reindeer;OWK09353.1_reddeer…	CIDEB|Cell death activator CIDE-B;CIDEA|Cell death activator CIDE-A;CIDEC|Cell death activator CIDE-3
TF315922	ENSGALP00000032858.3_chicken;ENSGALP00000046856.1_chicken;ENSGALP00000060991.1_chicken;ENSGALP00000061741.1_chicken;ENSSSCG00000029256.1_pig;ENSMUSG00000028692.14_mouse;ENSG00000117448.13_human;cbagene696Bactrian_camel;cdrgene9357dromedary;bacgene504_minke_whale;sheepgene353_sheep;cds_of_m298_giraffe;OWK03067.1_reddeer;evm.model.ctg49.78_sikadeer;evm.model.scaffold2554.4_reindeer;yakgene15315_yak…	PGFS1_BOVIN|Prostaglandin F synthase 1;AKR1B1|Aldose reductase;AKR1B10|Aldo-keto reductase family 1 member B10
TF330122	ENSGALP00000059898.1_chicken;ENSGALP00000055287.1_chicken;ENSMUSG00000032556.11_mouse;cdrgene22806dromedary;sheepgene2599_sheep;ENSSSCG00000011636.2_pig;evm.model.ctg44.95_sikadeer;evm.model.scaffold353.4_reindeer;ENSGALP00000006118.4_chicken;cbagene14059Bactrian_camel;cdrgene3855dromedary;ENSSSCG00000017459.2_pig;evm.model.scaffold12.1344_muskdeer;cds_of_m4703_giraffe;cds_of_m4777_okapi;ENSG0000…	BFSP2|Phakinin;KRT18|Keratin, type I cytoskeletal 18;KRT39|Keratin, type I cytoskeletal 39;Krt36|Keratin, type I cuticular Ha6;KRT23|Keratin, type I cytoskeletal 23;KRT80|Keratin, type II cytoskeletal 80;PRPH|Peripherin;DES|Desmin;KRT73|Keratin, type II cytoskeletal 73;SYNM|Synemin
TF332922	evm.model.ctg47.122_sikadeer;evm.model.scaffold210.8_reindeer;ENSGALP00000027746.5_chicken;ENSGALP00000055755.1_chicken;ENSMUSG00000031925.17_mouse;ENSMUSG00000050567.16_mouse;ENSMUSG00000061143.15_mouse;cbagene23984Bactrian_camel;cdrgene5754dromedary;ENSG00000161021.11_human;ENSG00000184384.13_human;bacgene21537_minke_whale;evm.model.ctg46.36_sikadeer;evm.model.scaffold488.17902_muskdeer;cdrgene…	MAML3|Mastermind-like protein 3;MAML2|Mastermind-like protein 2;MTM1|Myotubularin
TF337922	evm.model.scaffold542.6_reindeer;ENSBTAG00000031352.3_cow;goatgene18414_goat;cds21796_whitetail;cbagene23302Bactrian_camel;evm.model.ctg31.176_sikadeer;ENSG00000169951.9_human;ENSSSCG00000007794.2_pig;cbagene23339Bactrian_camel;evm.model.scaffold248.13170_muskdeer;evm.model.scaffold207.13_reindeer;evm.model.ctg31.179_sikadeer;cds18395_whitetail;sheepgene26014_sheep;yakgene2320_yak;ENSMUSG00000054…	ZNF689|Zinc finger protein 689;ZNF764|Zinc finger protein 764;ZNF239|Zinc finger protein 239;ZNF382|Zinc finger protein 382;ZNF836|Zinc finger protein 836
TF338122	ENSGALP00000005914.4_chicken;ENSMUSG00000054263.11_mouse;ENSG00000113594.9_human;cds_of_m6285_giraffe;cds_of_m6389_okapi;goatgene20390_goat;sheepgene20394_sheep;evm.model.ctg20.44_sikadeer;OWK02099.1_reddeer;evm.model.scaffold435.17075_muskdeer;cbagene1201Bactrian_camel;cdrgene252dromedary;bacgene22335_minke_whale;ENSSSCG00000016850.3_pig;ENSSSCG00000027158.2_pig;ENSMUSG00000022146.12_mouse;ENSG0…	LIFR|Leukemia inhibitory factor receptor;IL31RA|Interleukin-31 receptor subunit alpha
TF350822	bacgene9492_minke_whale;ENSGALP00000043811.1_chicken;bacgene16325_minke_whale;cds_of_m7845_okapi;ENSG00000198556.13_human;cbagene1849Bactrian_camel;cdrgene17576dromedary;bacgene17966_minke_whale;cds_of_m21153_okapi;ENSBTAG00000038806.2_cow;cds_of_genewise13596_milu;ENSG00000159915.12_human;ENSSSCG00000010110.1_pig;sheepgene29007_sheep;evm.model.scaffold840.21267_muskdeer;yakgene16893_yak;cds_of_m…	ZNF169|Zinc finger protein 169;ZNF606|Zinc finger protein 606;ZNF790|Zinc finger protein 790;ZNF607|Zinc finger protein 607;ZNF420|Zinc finger protein 420;ZNF713|Zinc finger protein 713;ZNF135|Zinc finger protein 135;ZNF624|Zinc finger protein 624;ZNF569|Zinc finger protein 569;ZFP90|Zinc finger protein 90 homolog;ZNF271|Zinc finger protein 271
TF106123	evm.model.scaffold760.2_reindeer;ENSMUSG00000026154.4_mouse;bacgene2104_minke_whale;ENSG00000154079.5_human;sheepgene12969_sheep;evm.model.ctg18.93_sikadeer;goatgene14478_goat;cds14302_whitetail;ENSSSCG00000026204.1_pig;cbagene19559Bactrian_camel;cdrgene3659dromedary	SDHAF4|Succinate dehydrogenase assembly factor 4, mitochondrial
TF300123	evm.model.scaffold737.20437_muskdeer;cds_of_m11115_giraffe
TF314423	evm.model.ctg258.10_sikadeer;bacgene3151_minke_whale;ENSMUSG00000003123.15_mouse;ENSG00000079435.9_human;cds_of_m15684_giraffe;cds_of_m15768_okapi;evm.model.scaffold444.17190_muskdeer;sheepgene18261_sheep;goatgene17954_goat;ENSBTAG00000038321.2_cow;yakgene22844_yak;ENSSSCG00000003018.2_pig;cbagene3738Bactrian_camel;cdrgene8725dromedary	LIPE|Hormone-sensitive lipase
TF319923	evm.model.ctg35.12_sikadeer;OWK13735.1_reddeer;evm.model.scaffold650.12_reindeer;OWK07647.1_reddeer;bacgene18412_minke_whale;cdrgene2932dromedary;yakgene1527_yak;ENSSSCG00000010574.2_pig;ENSG00000198728.10_human;evm.model.scaffold328.14883_muskdeer;cds14979_whitetail;cds_of_m3514_giraffe;cds_of_m3577_okapi;evm.model.ctg83.77_sikadeer;goatgene24475_goat;ENSMUSG00000025223.14_mouse;sheepgene24800_s…	Ldb2|LIM domain-binding protein 2;Ldb1|LIM domain-binding protein 1
TF321823	cds_of_m7244_giraffe;ENSMUSG00000017167.6_mouse;ENSG00000108797.11_human;ENSSSCG00000017393.2_pig;cbagene20712Bactrian_camel;cdrgene8976dromedary;evm.model.scaffold1926.10_reindeer;bacgene10614_minke_whale;bacgene10555_minke_whale;ENSSSCG00000017381.2_pig;goatgene19657_goat;sheepgene15129_sheep;cds_of_m11535_giraffe;cds_of_m11636_okapi;ENSBTAG00000019097.5_cow;yakgene12621_yak;evm.model.scaffold4…	CNTNAP3|Contactin-associated protein-like 3;CNTNAP4|Contactin-associated protein-like 4
TF332923	cdrgene677dromedary;ENSG00000178467.17_human;ENSMUSG00000006675.10_mouse;cbagene20886Bactrian_camel;ENSSSCG00000011368.2_pig;bacgene3702_minke_whale;evm.model.scaffold41.3765_muskdeer;sheepgene22543_sheep;ENSBTAG00000005490.5_cow;goatgene21755_goat;evm.model.ctg70.169_sikadeer;sheepgene9381_sheep;ENSBTAG00000001116.5_cow;yakgene1840_yak;goatgene7899_goat;cds_of_m22360_giraffe;cds_of_m22259_okapi;…	ARIH2|E3 ubiquitin-protein ligase ARIH2;P4HA2|Prolyl 4-hydroxylase subunit alpha-2
TF333323	ENSMUSG00000050390.12_mouse;ENSG00000162522.10_human;sheepgene4653_sheep;cbagene7886Bactrian_camel;cdrgene4378dromedary;evm.model.scaffold75.6650_muskdeer;ENSBTAG00000018062.5_cow;yakgene19951_yak;cds_of_m15522_giraffe;cds_of_m15600_okapi;bacgene14497_minke_whale;ENSSSCG00000030369.1_pig;ENSGALP00000053015.1_chicken;ENSGALP00000050279.1_chicken;ENSGALP00000041513.2_chicken;ENSMUSG00000079481.11_m…	Nhsl2|NHS-like protein 2
TF341723	bacgene12473_minke_whale;OWK15681.1_reddeer;cds8400_whitetail;evm.model.ctg180.106_sikadeer;evm.model.scaffold1478.4_reindeer;yakgene11905_yak;goatgene18270_goat;sheepgene18569_sheep;ENSG00000142511.4_human;ENSSSCG00000028145.1_pig;cbagene4026Bactrian_camel;cdrgene18379dromedary;ENSMUSG00000035148.4_mouse;ENSG00000214943.3_human;ENSSSCG00000025131.1_pig;cbagene16006Bactrian_camel;cdrgene12550drom…	GPR32|Probable G-protein coupled receptor 32;PTGDR2|Prostaglandin D2 receptor 2;C3AR1|C3a anaphylatoxin chemotactic receptor
TF350823	sheepgene18875_sheep;ENSMUSG00000094441.1_mouse;ENSMUSG00000061544.13_mouse;cds30051_whitetail;ENSBTAG00000045581.1_cow;goatgene27359_goat;yakgene20554_yak;ENSG00000196867.7_human;cds23643_whitetail;goatgene18578_goat;sheepgene18802_sheep;evm.model.ctg164.61_sikadeer;ENSMUSG00000044296.10_mouse;ENSBTAG00000038541.2_cow;ENSG00000234284.6_human;ENSSSCG00000014024.2_pig;cbagene3331Bactrian_camel;cdr…	ZNF829|Zinc finger protein 829;ZNF879|Zinc finger protein 879;ZNF568|Zinc finger protein 568
TF105424	cdrgene19817dromedary;bacgene4418_minke_whale;ENSMUSG00000068452.7_mouse;ENSMUSG00000033268.8_mouse;ENSG00000140279.12_human;ENSG00000137857.17_human;ENSSSCG00000004678.3_pig;cbagene17728Bactrian_camel;cdrgene19814dromedary;evm.model.scaffold110.8588_muskdeer;ENSSSCG00000004675.3_pig;cbagene17724Bactrian_camel;bacgene4415_minke_whale;sheepgene11937_sheep;goatgene10495_goat;cbagene17725Bactrian_ca…	DUOX2|Dual oxidase 2;LPO|Lactoperoxidase;MPO|Myeloperoxidase
TF105824	OWK07602.1_reddeer;evm.model.scaffold403.1_reindeer;evm.model.scaffold4197.1_reindeer;evm.model.ctg446.2_sikadeer;evm.model.scaffold4197.2_reindeer;evm.model.scaffold3216.2_reindeer;OWK07469.1_reddeer;cds21999_whitetail;evm.model.scaffold2914.1_reindeer;evm.model.scaffold3216.1_reindeer;cds37299_whitetail;OWK06374.1_reddeer;evm.model.scaffold2571.1_reindeer;ENSMUSG00000031979.17_mouse;cdrgene2229…	COG2|Conserved oligomeric Golgi complex subunit 2
TF320024	cbagene15139Bactrian_camel;cdrgene23466dromedary;evm.model.ctg247.28_sikadeer;bacgene13658_minke_whale;ENSMUSG00000035596.14_mouse;ENSSSCG00000003267.2_pig;evm.model.scaffold14895.1_reindeer;sheepgene18775_sheep;evm.model.scaffold368.15823_muskdeer;cds_of_m9604_giraffe;cds_of_m9717_okapi;ENSG00000278519.4_human;ENSG00000273592.4_human;ENSG00000278322.4_human;ENSG00000275118.4_human;ENSG0000027773…	MBOAT7|Lysophospholipid acyltransferase 7
TF321324	OWK14699.1_reddeer;evm.model.scaffold11.1077_muskdeer;cbagene14302Bactrian_camel;cdrgene1656dromedary;yakgene24490_yak;ENSG00000197757.7_human;ENSMUSG00000001661.5_mouse;bacgene12156_minke_whale;goatgene4918_goat;cbagene17094Bactrian_camel;ENSBTAG00000009238.4_cow;evm.model.ctg13.51_sikadeer;cds_of_m5572_giraffe;cds_of_m5673_okapi;ENSSSCG00000030585.1_pig;evm.model.scaffold12.1262_muskdeer;bacgen…	Hoxc6|Homeobox protein Hox-C6;HOXB7|Homeobox protein Hox-B7;Hoxa7|Homeobox protein Hox-A7
TF332024	ENSMUSG00000019817.18_mouse;evm.model.scaffold365.5_reindeer;cds39915_whitetail;evm.model.scaffold860.21372_muskdeer;cds_of_m14869_giraffe;cds_of_m14937_okapi;ENSG00000118495.18_human;bacgene5599_minke_whale;ENSSSCG00000004127.1_pig;cbagene18043Bactrian_camel;cdrgene10518dromedary;ENSMUSG00000003282.9_mouse;ENSSSCG00000006247.2_pig;bacgene3567_minke_whale;cbagene22059Bactrian_camel;cdrgene15336dr…	PLAG1|Zinc finger protein PLAG1;PLAGL2|Zinc finger protein PLAGL2
TF337124	ENSBTAG00000010174.3_cow;cds37819_whitetail;OWK05203.1_reddeer;evm.model.scaffold2350.2_reindeer;ENSG00000171722.12_human;ENSMUSG00000042800.5_mouse;cdrgene11125dromedary;bacgene5852_minke_whale;ENSSSCG00000006343.1_pig;ENSMUSG00000078127.2_mouse;ENSG00000172538.6_human;ENSSSCG00000010387.2_pig;cbagene16368Bactrian_camel;cdrgene13019dromedary;evm.model.scaffold413.16768_muskdeer;ENSBTAG0000004740…	FAM170B|Putative protein FAM170B
TF323325	ENSSSCG00000007859.2_pig;evm.model.ctg316.5_sikadeer;ENSGALP00000037995.3_chicken;ENSMUSG00000022454.16_mouse;yakgene23135_yak;evm.model.ctg30.181_sikadeer;evm.model.scaffold451.5_reindeer;yakgene15741_yak;ENSGALP00000056564.1_chicken;ENSGALP00000051550.1_chicken;evm.model.scaffold283.14078_muskdeer;ENSMUSG00000055409.14_mouse;ENSG00000165973.18_human;evm.model.scaffold810.1_reindeer;cds10183_whi…	ADGRE5|CD97 antigen;NELL2|Protein kinase C-binding protein NELL2;NELL1|Protein kinase C-binding protein NELL1
TF331725	ENSMUSG00000045664.4_mouse;ENSG00000149798.4_human;bacgene5342_minke_whale;ENSSSCG00000012996.2_pig;cbagene11647Bactrian_camel;cdrgene20692dromedary;cds_of_m16239_giraffe;cds_of_m16288_okapi;evm.model.scaffold88.7524_muskdeer;cds22750_whitetail;evm.model.ctg54.148_sikadeer;evm.model.scaffold25.2545_muskdeer;ENSBTAG00000030258.1_cow;yakgene8738_yak;goatgene6072_goat;cds_of_m13090_giraffe;cds_of_m1…	CDC42EP2|Cdc42 effector protein 2;CDC42EP4|Cdc42 effector protein 4
TF101126	evm.model.ctg117.32_sikadeer;cds9088_whitetail;cds_of_m12347_okapi;evm.model.scaffold730.20383_muskdeer;cds_of_genewise4687_roedeer;ENSG00000276380.2_human;cds15401_whitetail;cbagene15745Bactrian_camel;cdrgene15684dromedary;bacgene1529_minke_whale;cds39054_whitetail;sheepgene6268_sheep;sheepgene23616_sheep;ENSBTAG00000021767.4_cow;cds_of_m19210_giraffe;goatgene4877_goat;ENSG00000177889.9_human;EN…	UBE2N|Ubiquitin-conjugating enzyme E2 N
TF300126	evm.model.scaffold25.2570_muskdeer;yakgene19247_yak;ENSGALP00000063062.1_chicken;evm.model.scaffold888.3_reindeer;evm.model.scaffold6076.1_reindeer;goatgene15375_goat;evm.model.ctg2.175_sikadeer;evm.model.scaffold234.12792_muskdeer;yakgene18703_yak;cdrgene18427dromedary;OWK16190.1_reddeer;bacgene3397_minke_whale;cbagene3979Bactrian_camel;ENSBTAG00000013924.1_cow;goatgene18216_goat;ENSG00000142534…	Rps11|40S ribosomal protein S11
TF300426	evm.model.scaffold104.8417_muskdeer;OWK16595.1_reddeer;evm.model.scaffold1763.3_reindeer;evm.model.ctg786.4_sikadeer;ENSMUSG00000036112.15_mouse;cbagene15763Bactrian_camel;cdrgene15701dromedary;bacgene1511_minke_whale;ENSSSCG00000030608.1_pig;ENSG00000111142.13_human;cds_of_genewise1768_milu;evm.model.scaffold698.1_reindeer;cds28463_whitetail;evm.model.scaffold1334.23303_muskdeer;yakgene15630_yak…	METAP2|Methionine aminopeptidase 2
TF314326	ENSMUSG00000078128.1_mouse;cds_of_m8560_giraffe;cds_of_genewise13559_milu;cds_of_genewise13558_milu;ENSGALP00000043723.1_chicken;evm.model.ctg9.318_sikadeer;ENSBTAG00000014226.4_cow;bacgene13798_minke_whale;ENSMUSG00000062006.12_mouse;bacgene21411_minke_whale;cbagene9029Bactrian_camel;cdrgene8413dromedary;goatgene6390_goat;ENSG00000109475.16_human;ENSSSCG00000009146.2_pig;sheepgene10390_sheep;yak…	RPL34|60S ribosomal protein L34
TF329826	bacgene26308_minke_whale;ENSMUSG00000026085.11_mouse;ENSG00000144214.9_human;yakgene5850_yak;evm.model.scaffold103.8392_muskdeer;OWK10286.1_reddeer;evm.model.ctg4.89_sikadeer;cds20677_whitetail;goatgene11407_goat;sheepgene6071_sheep;ENSMUSG00000061584.6_mouse;ENSG00000185674.9_human;ENSBTAG00000002582.4_cow;yakgene5849_yak;goatgene11406_goat;sheepgene6072_sheep;evm.model.scaffold103.8391_muskdeer…	LYG1|Lysozyme g-like protein 1
TF332226	OWK09816.1_reddeer;cds_of_m6977_giraffe;evm.model.ctg193.2_sikadeer;cds_of_m6976_giraffe;ENSMUSG00000025871.18_mouse;ENSG00000122203.14_human;evm.model.scaffold3358.1_reindeer;cds_of_m7094_okapi;evm.model.scaffold182.11260_muskdeer;ENSBTAG00000011608.3_cow;yakgene15486_yak;goatgene11304_goat;sheepgene11144_sheep;evm.model.scaffold351.4_reindeer;cds_of_genewise7083_milu;cds24488_whitetail;cbagene3…	P33MONOX|Putative monooxygenase p33MONOX
TF332426	ENSGALP00000050496.1_chicken;ENSMUSG00000036103.8_mouse;cbagene12325Bactrian_camel;cdrgene497dromedary;ENSG00000158270.11_human;bacgene21861_minke_whale;goatgene23118_goat;ENSBTAG00000007705.5_cow;yakgene12375_yak;sheepgene25256_sheep;evm.model.scaffold63.6052_muskdeer;cds_of_m16797_okapi;cds_of_m16746_giraffe;cds43880_whitetail;evm.model.ctg18.23_sikadeer;OWK01597.1_reddeer;yakgene23058_yak;goat…	COLEC12|Collectin-12;MBL|Mannose-binding protein C;CGN1|Conglutinin
TF336626	ENSGALP00000008911.6_chicken;ENSGALP00000052055.1_chicken;ENSGALP00000045375.1_chicken;ENSGALP00000046512.1_chicken;ENSGALP00000047274.1_chicken;ENSGALP00000058047.2_chicken;evm.model.ctg1041.1_sikadeer;ENSMUSG00000041538.15_mouse;ENSG00000241910.5_human;ENSG00000239457.6_human;ENSG00000241106.6_human;ENSG00000241386.6_human;ENSG00000243612.5_human;ENSG00000243496.6_human;cbagene5460Bactrian_came…	H2-Ab1|H-2 class II histocompatibility antigen, A beta chain;HB2D_CANFA|DLA class II histocompatibility antigen, DR-1 beta chain
TF338126	ENSBTAG00000025113.4_cow;ENSMUSG00000046351.10_mouse;evm.model.ctg25.453_sikadeer;ENSG00000181315.10_human;ENSBTAG00000034597.3_cow;cbagene2852Bactrian_camel;cdrgene7716dromedary;cds_of_genewise12971_roedeer;goatgene27619_goat;goatgene27400_goat;ENSSSCG00000001156.2_pig;bacgene14993_minke_whale;bacgene11637_minke_whale;sheepgene23500_sheep;cds_of_m13779_giraffe;cds_of_m13864_okapi;ENSBTAG00000031…	ZNF322|Zinc finger protein 322
TF352826	OWK01988.1_reddeer;ENSMUSG00000019809.16_mouse;cds_of_m1073_giraffe;cds_of_m1086_okapi;ENSG00000034693.14_human;evm.model.ctg111.17_sikadeer;ENSSSCG00000004134.2_pig;cds36937_whitetail;cbagene18038Bactrian_camel;cdrgene10513dromedary;bacgene5593_minke_whale;evm.model.scaffold1223.1_reindeer;evm.model.scaffold672.19931_muskdeer;ENSBTAG00000001747.5_cow;yakgene2632_yak;goatgene9953_goat;sheepgene12…	PEX3|Peroxisomal biogenesis factor 3
TF105927	goatgene19504_goat;bacgene10433_minke_whale;cbagene14106Bactrian_camel;cdrgene17282dromedary;ENSGALP00000024204.4_chicken;ENSMUSG00000038658.15_mouse;ENSG00000107036.11_human;evm.model.ctg11.98_sikadeer;bacgene14251_minke_whale;cbagene14244Bactrian_camel;cdrgene18608dromedary;ENSSSCG00000005208.2_pig;ENSBTAG00000001283.5_cow;yakgene4962_yak	RIC1|RAB6A-GEF complex partner protein 1
TF314027	ENSMUSG00000024293.15_mouse;ENSG00000141446.10_human;ENSSSCG00000003700.2_pig;cbagene12316Bactrian_camel;cdrgene507dromedary;bacgene26566_minke_whale;evm.model.scaffold63.6058_muskdeer;cds_of_m13673_giraffe;cds_of_m13762_okapi;ENSGALP00000024046.4_chicken;ENSGALP00000026717.4_chicken;ENSMUSG00000022034.9_mouse;ENSG00000171320.14_human;cbagene19736Bactrian_camel;cdrgene2019dromedary;ENSSSCG0000000…	ESCO2|N-acetyltransferase ESCO2
TF315127	yakgene2463_yak;ENSGALP00000043519.1_chicken;ENSBTAG00000000738.5_cow;evm.model.scaffold209.8_reindeer;ENSBTAG00000019458.5_cow;yakgene22402_yak;evm.model.scaffold336.15028_muskdeer;goatgene11667_goat;sheepgene5767_sheep;sheepgene5768_sheep;cds_of_m11801_giraffe;cds_of_m11903_okapi;evm.model.ctg4.425_sikadeer;evm.model.scaffold82.7088_muskdeer;yakgene9703_yak;ENSBTAG00000007109.5_cow;cds_of_m1501…	ASB3|Ankyrin repeat and SOCS box protein 3;ANKRD52|Serine/threonine-protein phosphatase 6 regulatory ankyrin repeat subunit C;ANKRD16|Ankyrin repeat domain-containing protein 16;ANKRD65|Ankyrin repeat domain-containing protein 65
TF332127	ENSMUSG00000055850.12_mouse;ENSMUSG00000102720.5_mouse;goatgene11810_goat;ENSBTAG00000018286.3_cow;evm.model.ctg24.46_sikadeer;cds_of_m11168_okapi;evm.model.scaffold120.9116_muskdeer;cds45689_whitetail;evm.model.scaffold3142.4_reindeer;yakgene11676_yak;ENSMUSG00000047747.10_mouse;evm.model.ctg47.112_sikadeer;evm.model.scaffold176.11061_muskdeer;yakgene21989_yak;sheepgene20670_sheep;goatgene17058_…	RNF181|E3 ubiquitin-protein ligase RNF181;RNF150|RING finger protein 150
TF341427	bacgene14057_minke_whale;cbagene3340Bactrian_camel;sheepgene9344_sheep;yakgene4056_yak;evm.model.ctg142.72_sikadeer;evm.model.ctg60.115_sikadeer;ENSSSCG00000030256.1_pig;cbagene6215Bactrian_camel;cdrgene15030dromedary;evm.model.scaffold572.18933_muskdeer;cds_of_m19141_giraffe;cds_of_m19155_okapi;bacgene8891_minke_whale;cbagene15236Bactrian_camel;cdrgene3034dromedary;ENSG00000178229.7_human;ENSG00…	ZNF684|Zinc finger protein 684;ZNF699|Zinc finger protein 699;ZNF805|Zinc finger protein 805
TF343327	ENSG00000163374.19_human;ENSMUSG00000054199.17_mouse;evm.model.ctg143.81_sikadeer;ENSSSCG00000023703.1_pig;ENSG00000116580.18_human;goatgene3493_goat;sheepgene1359_sheep;OWK05369.1_reddeer;ENSBTAG00000045596.1_cow;yakgene18503_yak;evm.model.scaffold2004.2_reindeer;cds28167_whitetail;bacgene6035_minke_whale;ENSSSCG00000006510.2_pig;ENSSSCG00000027195.1_pig;evm.model.scaffold148.10279_muskdeer;ENSS…	GON4L|GON-4-like protein
TF350227	evm.model.ctg285.1_sikadeer;ENSSSCG00000021981.1_pig;ENSMUSG00000043909.16_mouse;ENSG00000067369.13_human;cbagene17695Bactrian_camel;cdrgene19845dromedary;OWK08999.1_reddeer;bacgene25261_minke_whale;cds_of_m13025_okapi;ENSBTAG00000021304.4_cow;yakgene6166_yak;goatgene21030_goat;sheepgene21795_sheep;cds_of_m12907_giraffe;evm.model.scaffold456.17370_muskdeer;cds_of_genewise4834_roedeer;cds43591_whi…	TP53BP1|Tumor suppressor p53-binding protein 1
TF353727	cds_of_m17363_okapi;cds_of_m17316_giraffe;ENSGALP00000062729.1_chicken;ENSGALP00000026345.2_chicken;evm.model.scaffold273.13758_muskdeer;cds3941_whitetail;evm.model.ctg136.4_sikadeer;ENSG00000143727.15_human;goatgene9534_goat;bacgene25040_minke_whale;ENSSSCG00000008659.2_pig;ENSMUSG00000044573.14_mouse;cds_of_genewise880_roedeer;ENSSSCG00000024700.1_pig;cbagene12149Bactrian_camel;cdrgene23715drom…	ACP1|Low molecular weight phosphotyrosine protein phosphatase
TF101128	bacgene15860_minke_whale;bacgene11217_minke_whale;cds_of_m15505_giraffe;ENSSSCG00000011927.2_pig;bacgene6182_minke_whale;cbagene22702Bactrian_camel;cdrgene910dromedary;ENSBTAG00000010982.5_cow;evm.model.ctg64.291_sikadeer;goatgene7543_goat;ENSG00000119048.7_human;ENSMUSG00000020390.12_mouse;sheepgene9746_sheep;yakgene3929_yak;evm.model.scaffold47.4160_muskdeer;evm.model.scaffold691.2_reindeer;cds…	Ube2b|Ubiquitin-conjugating enzyme E2 B;Ube2a|Ubiquitin-conjugating enzyme E2 A
TF105428	cdrgene18074dromedary;ENSSSCG00000008284.2_pig;ENSSSCG00000027152.1_pig;ENSSSCG00000027979.1_pig;bacgene15801_minke_whale;evm.model.scaffold408.16695_muskdeer;goatgene18943_goat;cds27522_whitetail;evm.model.ctg84.569_sikadeer;evm.model.scaffold69.6312_muskdeer;goatgene10360_goat;sheepgene12082_sheep;ENSBTAG00000001950.4_cow;yakgene19485_yak;evm.model.scaffold69.6311_muskdeer;ENSMUSG00000021123.12…	DHRS13|Dehydrogenase/reductase SDR family member 13;RDH12|Retinol dehydrogenase 12
TF315228	ENSMUSG00000048686.4_mouse;ENSSSCG00000021247.1_pig;ENSG00000176256.10_human;cbagene7870Bactrian_camel;cdrgene4363dromedary;bacgene14520_minke_whale;cds_of_m196_okapi;cds_of_m197_okapi;cds_of_m199_giraffe;cds_of_m200_giraffe;ENSBTAG00000000335.4_cow;yakgene8550_yak;goatgene2297_goat;sheepgene125_sheep;cds41381_whitetail;evm.model.scaffold2753.1_reindeer;ENSSSCG00000009327.2_pig;yakgene15701_yak;E…	SSRP1|FACT complex subunit SSRP1
TF316128	ENSMUSG00000048528.7_mouse;ENSG00000229544.8_human;sheepgene24989_sheep;ENSSSCG00000010733.1_pig;ENSBTAG00000020918.4_cow;cds_of_m21890_okapi;cds_of_m21960_giraffe;ENSBTAG00000005938.4_cow;yakgene24684_yak;ENSSSCG00000006914.2_pig;cbagene6486Bactrian_camel;cdrgene442dromedary;bacgene24131_minke_whale;sheepgene5070_sheep;ENSMUSG00000026805.14_mouse;cbagene10723Bactrian_camel;ENSG00000125492.9_huma…	BARHL1|BarH-like 1 homeobox protein
TF318128	cbagene12998Bactrian_camel;cdrgene15554dromedary;ENSGALP00000024786.5_chicken;evm.model.ctg24.61_sikadeer;ENSMUSG00000055239.10_mouse;OWK10182.1_reddeer;evm.model.scaffold393.16301_muskdeer;bacgene8789_minke_whale;cds_of_genewise5675_milu;ENSG00000176407.17_human;cds7400_whitetail;yakgene5280_yak;ENSSSCG00000008242.2_pig;goatgene11825_goat;sheepgene5610_sheep;cds_of_genewise7194_roedeer;cds_of_m1…	kcmf1|E3 ubiquitin-protein ligase KCMF1
TF350628	ENSMUSG00000089922.2_mouse;sheepgene18388_sheep;ENSMUSG00000040891.6_mouse;goatgene18094_goat;evm.model.scaffold234.12705_muskdeer;cds_of_m7282_giraffe;cds_of_m7395_okapi;yakgene7464_yak;ENSBTAG00000012104.3_cow;evm.model.scaffold168.20_reindeer;cdrgene10577dromedary;cbagene19148Bactrian_camel;ENSSSCG00000001940.2_pig;bacgene11014_minke_whale;evm.model.ctg25.414_sikadeer;sheepgene21744_sheep;cds_…	FOXA1|Hepatocyte nuclear factor 3-alpha;FOXL1|Forkhead box protein L1;FOXD2|Forkhead box protein D2;Foxd1|Forkhead box protein D1;FOXD4L1|Forkhead box protein D4-like 1
TF101529	evm.model.scaffold303.3_reindeer;ENSMUSG00000026254.17_mouse;ENSGALP00000012845.4_chicken;evm.model.scaffold75.6662_muskdeer;cds_of_genewise3876_milu;evm.model.ctg27.316_sikadeer;OWK02609.1_reddeer;evm.model.scaffold341.2_reindeer;ENSBTAG00000018862.5_cow;cds_of_genewise18942_milu;goatgene21534_goat;ENSSSCG00000011516.2_pig;cbagene21987Bactrian_camel;cdrgene13630dromedary;yakgene23907_yak;cds1312…	EIF4E3|Eukaryotic translation initiation factor 4E type 3
TF313729	ENSGALP00000061944.1_chicken;ENSBTAG00000005694.5_cow;ENSMUSG00000021248.8_mouse;cbagene1680Bactrian_camel;cdrgene4685dromedary;evm.model.scaffold14.1507_muskdeer;sheepgene12188_sheep;goatgene10264_goat;bacgene16189_minke_whale;evm.model.ctg2.708_sikadeer;ENSG00000170348.8_human;cds_of_m3530_okapi;ENSSSCG00000002382.2_pig;cds23216_whitetail;ENSMUSG00000032180.11_mouse;ENSBTAG00000010968.5_cow;yak…	TMED10|Transmembrane emp24 domain-containing protein 10;TMED2|Transmembrane emp24 domain-containing protein 2 (Fragment);TMED7|Transmembrane emp24 domain-containing protein 7;TMED3|Transmembrane emp24 domain-containing protein 3
TF321829	yakgene6864_yak;evm.model.scaffold22.2198_muskdeer;bacgene1682_minke_whale;cbagene1106Bactrian_camel;evm.model.ctg85.190_sikadeer;goatgene11204_goat;ENSG00000166949.15_human;ENSMUSG00000032402.12_mouse;ENSBTAG00000012599.5_cow;cds_of_m16583_okapi;ENSBTAG00000012441.5_cow;ENSMUSG00000025880.11_mouse;bacgene26249_minke_whale;ENSG00000101665.8_human;ENSSSCG00000004507.3_pig;yakgene87_yak;evm.model.s…	Smad3|Mothers against decapentaplegic homolog 3;Smad7|Mothers against decapentaplegic homolog 7;Smad6|Mothers against decapentaplegic homolog 6
TF323729	yakgene20195_yak;ENSGALP00000047523.1_chicken;evm.model.ctg29.99_sikadeer;cbagene13859Bactrian_camel;ENSSSCG00000016123.2_pig;ENSMUSG00000052062.14_mouse;ENSSSCG00000026799.1_pig;ENSG00000116117.17_human;ENSBTAG00000010293.6_cow;yakgene17915_yak;cds_of_m6207_giraffe;cds_of_m6315_okapi;cds_of_m21846_giraffe;cds_of_m21787_okapi;goatgene1625_goat;bacgene21043_minke_whale;sheepgene4371_sheep;evm.mode…	Pard3b|Partitioning defective 3 homolog B
TF324529	ENSSSCG00000014892.1_pig;evm.model.scaffold1168.22782_muskdeer;cds_of_m7889_okapi;OWK17591.1_reddeer;ENSSSCG00000014890.2_pig;ENSMUSG00000035713.15_mouse;cdrgene1601dromedary;cbagene24081Bactrian_camel;ENSG00000118369.12_human;cds_of_m7768_giraffe;yakgene21867_yak;goatgene25474_goat;sheepgene23869_sheep;bacgene18618_minke_whale;ENSBTAG00000012944.5_cow;evm.model.scaffold32.11_reindeer;evm.model.s…	USP38|Ubiquitin carboxyl-terminal hydrolase 38
TF329329	bacgene3598_minke_whale;evm.model.scaffold729.20367_muskdeer;cbagene22081Bactrian_camel;cdrgene15361dromedary;evm.model.scaffold729.20368_muskdeer;evm.model.scaffold2759.2_reindeer;OWK04094.1_reddeer;ENSMUSG00000051285.17_mouse;sheepgene13225_sheep;yakgene5590_yak;cds_of_genewise14269_milu;cds35020_whitetail;cds_of_m10668_okapi;ENSG00000168300.13_human;ENSSSCG00000006267.2_pig;ENSMUSG00000027589.…	PCMTD2|Protein-L-isoaspartate O-methyltransferase domain-containing protein 2
TF334029	sheepgene26235_sheep;yakgene20745_yak;ENSGALP00000045076.1_chicken;evm.model.scaffold1103.1_reindeer;ENSSSCG00000005938.2_pig;yakgene25684_yak;ENSMUSG00000040794.5_mouse;ENSMUSG00000110961.1_mouse;goatgene14768_goat;evm.model.scaffold1872.4_reindeer;evm.model.ctg8.365_sikadeer;cds3495_whitetail;ENSG00000172247.3_human;bacgene13502_minke_whale;ENSSSCG00000013231.1_pig;cbagene17211Bactrian_camel;cd…	C1qtnf4|Complement C1q tumor necrosis factor-related protein 4;C1QL4|Complement C1q-like protein 4;HP20_BOVIN|Protein HP-20 homolog;OTOL1|Otolin-1;C1QTNF5|Complement C1q tumor necrosis factor-related protein 5;C1QB|Complement C1q subcomponent subunit B
TF334329	ENSMUSG00000037813.13_mouse;ENSG00000149633.11_human;ENSSSCG00000007344.2_pig;cbagene14316Bactrian_camel;cdrgene3619dromedary;bacgene23047_minke_whale;evm.model.scaffold5.523_muskdeer;cds_of_m11749_giraffe;cds_of_m11851_okapi;evm.model.scaffold406.16629_muskdeer;OWK09871.1_reddeer;evm.model.ctg184.20_sikadeer;evm.model.scaffold70.6370_muskdeer;goatgene17549_goat;sheepgene17846_sheep;ENSGALP000000…	ARHGEF40|Rho guanine nucleotide exchange factor 40;MCF2|Proto-oncogene DBL;MCF2L2|Probable guanine nucleotide exchange factor MCF2L2
TF338029	cbagene9792Bactrian_camel;ENSSSCG00000022512.1_pig;bacgene12996_minke_whale;evm.model.scaffold503.18040_muskdeer;goatgene11054_goat;sheepgene11402_sheep;ENSBTAG00000000431.5_cow;yakgene8980_yak;cds_of_genewise18074_milu;cds_of_m17802_giraffe;cds_of_m17851_okapi;yakgene25725_yak;cds_of_m17850_okapi;yakgene26026_yak;evm.model.scaffold2653.4_reindeer;evm.model.scaffold503.18038_muskdeer;evm.model.ct…	TRAV19|T-cell receptor alpha chain V region HPB-MLT (Fragment)
TF351429	ENSSSCG00000023167.1_pig;ENSMUSG00000070056.6_mouse;cbagene8722Bactrian_camel;bacgene7763_minke_whale;ENSG00000147324.10_human;evm.model.scaffold440.17116_muskdeer;cds14060_whitetail;evm.model.scaffold1291.1_reindeer;evm.model.ctg6.74_sikadeer;OWK06628.1_reddeer;cds18926_whitetail;goatgene20247_goat;sheepgene20238_sheep;evm.model.scaffold203.11821_muskdeer;yakgene6360_yak;ENSBTAG00000000415.5_cow…	LRRD1|Leucine-rich repeat and death domain-containing protein 1;Scrib|Protein scribble homolog;LRRC1|Leucine-rich repeat-containing protein 1
TF352129	evm.model.scaffold1683.8_reindeer;evm.model.ctg14.10_sikadeer;yakgene20842_yak;evm.model.scaffold352.6_reindeer;yakgene11782_yak;bacgene7544_minke_whale;cds_of_m4668_giraffe;cds_of_m4742_okapi;ENSMUSG00000090137.8_mouse;ENSMUSG00000068240.5_mouse;evm.model.ctg152.31_sikadeer;ENSBTAG00000007737.2_cow;cdrgene20015dromedary;cbagene23118Bactrian_camel;bacgene24818_minke_whale;ENSG00000221983.7_human;…	UBIQ_LUPPO|Ubiquitin;UBA52|Ubiquitin-60S ribosomal protein L40
TF105230	bacgene24442_minke_whale;evm.model.ctg91.62_sikadeer;OWK14550.1_reddeer;evm.model.scaffold3376.3_reindeer;OWK00548.1_reddeer;evm.model.scaffold987.4_reindeer;yakgene23116_yak;cds_of_genewise5494_muskdeer;ENSMUSG00000111220.1_mouse;ENSMUSG00000012443.3_mouse;evm.model.scaffold175.17_reindeer;ENSG00000138160.5_human;evm.model.scaffold32.3138_muskdeer;ENSSSCG00000010471.2_pig;evm.model.scaffold832.2…	KIF11|Kinesin-like protein KIF11
TF105730	evm.model.scaffold1039.14_reindeer;evm.model.scaffold1039.15_reindeer;ENSGALP00000047967.1_chicken;evm.model.scaffold706.32_reindeer;cds23683_whitetail;ENSMUSG00000003435.9_mouse;ENSBTAG00000010467.5_cow;cds_of_genewise14350_milu;cds_of_m15777_giraffe;cds_of_m15860_okapi;cds_of_genewise17048_roedeer;evm.model.ctg9.89_sikadeer;sheepgene18193_sheep;cds7112_whitetail;ENSG00000196235.13_human;cbagene…	SUPT5H|Transcription elongation factor SPT5
TF315430	evm.model.ctg13.22_sikadeer;ENSSSCG00000000258.2_pig;ENSMUSG00000001288.14_mouse;ENSG00000172819.16_human;evm.model.scaffold78.6877_muskdeer;OWK16767.1_reddeer;cdrgene12938dromedary;cbagene17066Bactrian_camel;ENSBTAG00000012500.5_cow;yakgene11519_yak;cds_of_m7486_giraffe;cds_of_m7606_okapi;ENSSSCG00000017475.2_pig;bacgene10470_minke_whale;cbagene14076Bactrian_camel;cdrgene17250dromedary;OWK07242.…	ITGB7|Integrin beta-7;NR4A3|Nuclear receptor subfamily 4 group A member 3
TF324330	ENSGALP00000057353.1_chicken;ENSMUSG00000026563.13_mouse;evm.model.scaffold2748.2_reindeer;cds43064_whitetail;evm.model.scaffold1030.22237_muskdeer;ENSG00000152382.5_human;cds_of_genewise17943_milu;ENSBTAG00000010456.4_cow;yakgene23723_yak;bacgene6442_minke_whale;cbagene9120Bactrian_camel;cdrgene11149dromedary;ENSSSCG00000006318.2_pig;goatgene3780_goat;sheepgene1625_sheep;evm.model.ctg26.349_sika…	TADA1|Transcriptional adapter 1
TF337630	ENSMUSG00000073991.4_mouse;ENSG00000176571.11_human;cbagene812Bactrian_camel;cdrgene6995dromedary;evm.model.ctg112.2_sikadeer;bacgene9346_minke_whale;goatgene13898_goat;sheepgene13588_sheep;yakgene1730_yak;evm.model.scaffold19.1907_muskdeer;cds31058_whitetail;evm.model.scaffold2146.1_reindeer	CNBD1|Cyclic nucleotide-binding domain-containing protein 1
TF339530	ENSG00000196553.14_human;cbagene15464Bactrian_camel;cdrgene4780dromedary;bacgene16076_minke_whale;evm.model.ctg2.818_sikadeer;cds5067_whitetail;yakgene14914_yak;goatgene10376_goat;sheepgene12068_sheep;ENSG00000206140.10_human;ENSG00000278558.4_human;ENSMUSG00000055692.18_mouse;sheepgene21272_sheep;ENSSSCG00000022424.1_pig;evm.model.scaffold571.18915_muskdeer;bacgene25498_minke_whale;evm.model.ctg…	CCDC196|Uncharacterized protein C14orf53 homolog;Tmem191c|Transmembrane protein 191C
TF350830	cdrgene3110dromedary;evm.model.ctg147.38_sikadeer;cbagene296Bactrian_camel;evm.model.ctg308.7_sikadeer;ENSMUSG00000094429.2_mouse;cdrgene15034dromedary;evm.model.scaffold804.20935_muskdeer;sheepgene26246_sheep;goatgene24110_goat;ENSBTAG00000016757.5_cow;yakgene6724_yak;cds_of_m13302_okapi;ENSG00000189298.13_human;ENSG00000187626.8_human;evm.model.scaffold1044.22303_muskdeer;ENSSSCG00000001204.2_p…	ZNF184|Zinc finger protein 184;ZNF680|Zinc finger protein 680;ZKSCAN8|Zinc finger protein with KRAB and SCAN domains 8;ZNF3|Zinc finger protein 3
TF351130	ENSMUSG00000027220.2_mouse;ENSG00000019505.7_human;bacgene13461_minke_whale;ENSSSCG00000013275.2_pig;cbagene17253Bactrian_camel;cdrgene2495dromedary;sheepgene19819_sheep;evm.model.scaffold102.8321_muskdeer;cds_of_m1054_okapi;evm.model.scaffold280.14016_muskdeer;cds26190_whitetail;evm.model.scaffold134.7_reindeer;evm.model.scaffold88.7628_muskdeer;cds32128_whitetail;goatgene25820_goat;evm.model.ct…	SYT7|Synaptotagmin-7;SYT3|Synaptotagmin-3;SYT9|Synaptotagmin-9;SYT2|Synaptotagmin-2
TF354230	evm.model.ctg109.47_sikadeer;evm.model.scaffold849.2_reindeer;sheepgene7355_sheep;OWK08281.1_reddeer;ENSGALP00000060493.1_chicken;cdrgene16466dromedary;OWK03776.1_reddeer;bacgene4736_minke_whale;evm.model.scaffold606.19307_muskdeer;ENSG00000215021.8_human;ENSMUSG00000004264.17_mouse;cbagene170Bactrian_camel;cds_of_m8005_okapi;cds_of_genewise15757_roedeer;cds_of_m7886_giraffe;ENSSSCG00000024655.1_…	PHB2|Prohibitin-2
TF314031	ENSGALP00000012854.4_chicken;evm.model.scaffold3.217_muskdeer;ENSSSCG00000025104.1_pig;ENSMUSG00000034566.10_mouse;ENSMUSG00000068706.2_mouse;ENSSSCG00000016881.1_pig;ENSBTAG00000047965.1_cow;bacgene17154_minke_whale;ENSG00000167863.11_human;cbagene6881Bactrian_camel;cdrgene22627dromedary;evm.model.scaffold276.2_reindeer;evm.model.scaffold248.13132_muskdeer;evm.model.scaffold49.4507_muskdeer;goat…	ATP5PD|ATP synthase subunit d, mitochondrial
TF314731	ENSSSCG00000005400.2_pig;ENSMUSG00000039579.15_mouse;ENSG00000198785.4_human;evm.model.scaffold701.20202_muskdeer;bacgene26151_minke_whale;cbagene8554Bactrian_camel;cdrgene5439dromedary;evm.model.scaffold701.20201_muskdeer;cds_of_m11263_okapi;cds40159_whitetail;ENSBTAG00000018445.5_cow;yakgene22279_yak;goatgene9379_goat;sheepgene2997_sheep;cds27558_whitetail;evm.model.scaffold856.1_reindeer;evm.m…	GRIN3B|Glutamate receptor ionotropic, NMDA 3B;Grin2a|Glutamate receptor ionotropic, NMDA 2A;GRIN2B|Glutamate receptor ionotropic, NMDA 2B
TF315031	goatgene26196_goat;evm.model.scaffold227.14_reindeer;evm.model.ctg132.45_sikadeer;cds4404_whitetail;goatgene17701_goat;ENSMUSG00000028868.13_mouse;ENSG00000158195.10_human;evm.model.scaffold887.11_reindeer;evm.model.scaffold180.11172_muskdeer;cds_of_m11100_giraffe;cds_of_m11219_okapi;cds25187_whitetail;OWK12593.1_reddeer;evm.model.ctg55.181_sikadeer;evm.model.scaffold135.9721_muskdeer;cbagene1782…	Wasf1|Wiskott-Aldrich syndrome protein family member 1;WASF2|Wiskott-Aldrich syndrome protein family member 2
TF315431	ENSG00000186795.1_human;cds_of_m9070_giraffe;ENSBTAG00000015062.3_cow;yakgene12839_yak;evm.model.ctg37.64_sikadeer;cds_of_genewise20184_milu;evm.model.scaffold404.8_reindeer;cds8894_whitetail;ENSMUSG00000050138.7_mouse;ENSSSCG00000008427.1_pig;ENSG00000184261.4_human;cds_of_m10557_giraffe;ENSG00000152315.4_human;cbagene20483Bactrian_camel;ENSSSCG00000002432.2_pig;evm.model.ctg17.164_sikadeer;ENSG…	KCNK18|Potassium channel subfamily K member 18;KCNK16|Potassium channel subfamily K member 16
TF323731	sheepgene29142_sheep;evm.model.scaffold150.10375_muskdeer;OWK07283.1_reddeer;cds35884_whitetail;evm.model.ctg28.309_sikadeer;evm.model.scaffold752.20529_muskdeer;ENSG00000198354.6_human;cdrgene21932dromedary;cdrgene24603dromedary;cbagene3238Bactrian_camel	DCAF12|DDB1- and CUL4-associated factor 12
TF326731	cds_of_m11573_giraffe;ENSGALP00000060834.1_chicken;evm.model.ctg10.165_sikadeer;cbagene5299Bactrian_camel;cdrgene6804dromedary;yakgene22975_yak;cds13040_whitetail;ENSSSCG00000016237.2_pig;ENSG00000135905.18_human;ENSMUSG00000038608.15_mouse;yakgene12676_yak;cds_of_m6270_giraffe;evm.model.scaffold362.7_reindeer;evm.model.scaffold1582.2_reindeer;ENSSSCG00000012634.2_pig;yakgene841_yak;evm.model.sca…	DOCK10|Dedicator of cytokinesis protein 10;DOCK11|Dedicator of cytokinesis protein 11;PHETA1|Sesquipedalian-1;PHETA2|Sesquipedalian-2
TF332131	evm.model.scaffold582.19036_muskdeer;ENSMUSG00000037499.9_mouse;ENSG00000117691.9_human;goatgene16418_goat;evm.model.scaffold1456.1_reindeer;ENSSSCG00000015597.2_pig;evm.model.ctg15.175_sikadeer;cds_of_genewise8879_roedeer;evm.model.scaffold1456.2_reindeer;cds_of_genewise18170_milu;ENSBTAG00000000759.3_cow;evm.model.scaffold29.2779_muskdeer;cbagene5707Bactrian_camel;cdrgene17540dromedary;bacgene1…	NENF|Neudesin
TF354331	evm.model.scaffold241.12993_muskdeer;OWJ99554.1_reddeer;ENSMUSG00000045193.13_mouse;ENSGALP00000045493.1_chicken;sheepgene9692_sheep;goatgene7595_goat;bacgene9715_minke_whale;cds8239_whitetail;evm.model.ctg64.343_sikadeer;OWK11602.1_reddeer;evm.model.scaffold1555.3_reindeer;evm.model.scaffold47.4200_muskdeer;ENSSSCG00000013427.2_pig;ENSSSCG00000005430.2_pig;ENSSSCG00000030003.1_pig;evm.model.scaf…	CIRBP|Cold-inducible RNA-binding protein;Rbm3|RNA-binding protein 3;HNRNPR|Heterogeneous nuclear ribonucleoprotein R;Rbm47|RNA-binding protein 47;RBM46|Probable RNA-binding protein 46
TF312932	OWK08602.1_reddeer;evm.model.ctg199.37_sikadeer;cds11399_whitetail;cds20223_whitetail;OWK01726.1_reddeer;cbagene11984Bactrian_camel;cdrgene2645dromedary;ENSSSCG00000007065.1_pig;yakgene11646_yak;goatgene26376_goat;cds3601_whitetail;ENSSSCG00000014178.1_pig;ENSSSCG00000028362.1_pig;OWK09538.1_reddeer;goatgene18635_goat;yakgene15847_yak;evm.model.scaffold451.7_reindeer;OWK15875.1_reddeer;bacgene913…	RPLP1|60S acidic ribosomal protein P1
TF313732	ENSGALP00000012459.4_chicken;evm.model.scaffold650.9_reindeer;evm.model.ctg83.73_sikadeer;ENSMUSG00000025220.7_mouse;evm.model.scaffold328.14879_muskdeer;cds14958_whitetail;bacgene18417_minke_whale;cds_of_m9872_giraffe;cds_of_m9978_okapi;ENSBTAG00000016336.5_cow;yakgene1532_yak;cdrgene2927dromedary;cds_of_genewise15990_milu;OWK07544.1_reddeer	OGA|Protein O-GlcNAcase
TF323332	evm.model.ctg11.121_sikadeer;evm.model.scaffold204.4_reindeer;evm.model.scaffold168.10822_muskdeer;ENSMUSG00000032185.15_mouse;ENSG00000142453.11_human;cbagene19075Bactrian_camel;evm.model.scaffold382.16090_muskdeer;bacgene3828_minke_whale;ENSSSCG00000013633.2_pig;goatgene8151_goat;OWK12203.1_reddeer;sheepgene9130_sheep;yakgene4341_yak;evm.model.scaffold1105.4_reindeer;cds19124_whitetail;ENSBTAG0…	carm1|Histone-arginine methyltransferase CARM1
TF331332	ENSMUSG00000018921.11_mouse;ENSSSCG00000017924.2_pig;cbagene7544Bactrian_camel;cds_of_m12887_giraffe;cds_of_m13005_okapi;evm.model.scaffold3685.1_reindeer;sheepgene14615_sheep;goatgene19130_goat;evm.model.scaffold24.2408_muskdeer;OWK15196.1_reddeer;evm.model.ctg84.406_sikadeer;ENSBTAG00000018315.5_cow;yakgene19778_yak;cds_of_genewise17531_milu;cds28614_whitetail;cds_of_genewise15576_roedeer;ENSSS…	PELP1|Proline-, glutamic acid- and leucine-rich protein 1
TF337332	ENSMUSG00000034845.6_mouse;evm.model.ctg169.42_sikadeer;ENSG00000130300.8_human;goatgene8474_goat;sheepgene8811_sheep;evm.model.scaffold117.8901_muskdeer;cds_of_m18316_giraffe;cds_of_m18358_okapi;ENSBTAG00000005434.5_cow;yakgene23686_yak;cds_of_genewise12340_milu;OWK11672.1_reddeer;cds_of_genewise2072_roedeer;evm.model.scaffold778.8_reindeer;cds4440_whitetail;bacgene24861_minke_whale;cbagene23077…	PLVAP|Plasmalemma vesicle-associated protein
TF337732	evm.model.scaffold71.6414_muskdeer;evm.model.ctg163.23_sikadeer;cds21753_whitetail;yakgene6709_yak;goatgene24125_goat;ENSMUSG00000034429.14_mouse;ENSMUSG00000031374.13_mouse;ENSG00000189420.8_human;cds47171_whitetail;yakgene25261_yak;goatgene28685_goat;evm.model.ctg199.7_sikadeer;OWJ99050.1_reddeer;bacgene15417_minke_whale;cbagene16848Bactrian_camel;cdrgene21921dromedary;goatgene8180_goat;cdrgene…	ZNF789|Zinc finger protein 789;ZFP92|Zinc finger protein 92 homolog;ZNF565|Zinc finger protein 565
TF339232	ENSGALP00000060152.1_chicken;ENSMUSG00000026227.11_mouse;ENSG00000204128.5_human;ENSSSCG00000016270.2_pig;sheepgene4603_sheep;bacgene16416_minke_whale;cds_of_m14933_giraffe;cds_of_m15004_okapi;ENSBTAG00000026710.3_cow;goatgene1419_goat;evm.model.scaffold75.6684_muskdeer;ENSSSCG00000023439.1_pig;evm.model.ctg10.215_sikadeer;evm.model.scaffold1251.20_reindeer;goatgene1420_goat;evm.model.scaffold75.…
TF352132	ENSMUSG00000031224.6_mouse;ENSG00000186675.6_human;bacgene18949_minke_whale;cbagene16864Bactrian_camel;cdrgene18803dromedary;evm.model.scaffold1235.23025_muskdeer;cds_of_genewise14013_muskdeer;ENSBTAG00000002186.5_cow;yakgene1150_yak;cds_of_m1335_giraffe;cds_of_m1347_okapi;evm.model.scaffold204.11868_muskdeer;cds_of_m11479_giraffe;cds_of_m11578_okapi;goatgene500_goat;sheepgene2207_sheep;ENSBTAG00…	MAGEF1|Melanoma-associated antigen F1;MAGEH1|Melanoma-associated antigen H1;MAGEA9B|Melanoma-associated antigen 9;MAGEA11|Melanoma-associated antigen 11;MAGEA10|Melanoma-associated antigen 10;MAGEB16|Melanoma-associated antigen B16;MAGEB3|Melanoma-associated antigen B3;MAGEB10|Melanoma-associated antigen B10;MAGEB4|Melanoma-associated antigen B4;MAGEB17|Melanoma-associated antigen B17
TF106233	evm.model.ctg22.127_sikadeer;ENSMUSG00000030591.17_mouse;OWK16561.1_reddeer;ENSG00000099341.11_human;evm.model.scaffold351.15270_muskdeer;cds_of_m15962_giraffe;cds_of_m16039_okapi;sheepgene18145_sheep;ENSBTAG00000031641.2_cow;yakgene22111_yak;goatgene17829_goat;cds43766_whitetail;cds_of_genewise16506_roedeer;evm.model.scaffold710.11_reindeer;cds_of_genewise17261_milu;bacgene12557_minke_whale;evm.…	PSMD8|26S proteasome non-ATPase regulatory subunit 8
TF300033	cbagene4543Bactrian_camel;cbagene11450Bactrian_camel;cbagene3943Bactrian_camel;cdrgene20961dromedary;cbagene22533Bactrian_camel;cdrgene9540dromedary;bacgene26803_minke_whale;cds_of_m10832_okapi;evm.model.scaffold226.12465_muskdeer;ENSMUSG00000081906.2_mouse;yakgene11390_yak;yakgene10872_yak;ENSGALP00000044356.1_chicken;ENSGALP00000000205.5_chicken;cds_of_m20233_okapi;evm.model.scaffold384.16136_m…	RPL9P9|60S ribosomal protein L9
TF313433	ENSMUSG00000046717.5_mouse;ENSMUSG00000031221.7_mouse;ENSG00000089289.15_human;bacgene18672_minke_whale;evm.model.ctg101.32_sikadeer;evm.model.ctg60.388_sikadeer;cbagene24205Bactrian_camel;cdrgene6490dromedary;ENSSSCG00000012382.3_pig;cds_of_m18089_giraffe;cds_of_m18138_okapi;ENSBTAG00000038335.1_cow;evm.model.scaffold1061.2_reindeer;evm.model.scaffold3.237_muskdeer;cds_of_genewise6269_milu;evm.m…	IGBP1|Immunoglobulin-binding protein 1;SLC22A4|Solute carrier family 22 member 4
TF314333	evm.model.scaffold266.3_reindeer;ENSGALP00000061473.1_chicken;ENSGALP00000043739.1_chicken;ENSMUSG00000048065.8_mouse;ENSG00000166394.14_human;bacgene6747_minke_whale;OWK17701.1_reddeer;cbagene17478Bactrian_camel;cdrgene12349dromedary;evm.model.scaffold671.19917_muskdeer;evm.model.scaffold572.2_reindeer;goatgene15325_goat;sheepgene19328_sheep;cds_of_m9749_giraffe;cds_of_m9861_okapi;ENSBTAG0000001…	CYB5R1|NADH-cytochrome b5 reductase 1
TF315333	bacgene11745_minke_whale;ENSMUSG00000059395.4_mouse;ENSG00000189134.3_human;cbagene2737Bactrian_camel;cdrgene3169dromedary;ENSSSCG00000001205.2_pig;ENSBTAG00000031871.3_cow;evm.model.ctg216.14_sikadeer;cds_of_m6554_giraffe;cds_of_m6670_okapi;goatgene22315_goat;sheepgene23362_sheep;yakgene19861_yak;cds_of_genewise1395_roedeer;evm.model.ctg119.49_sikadeer;cds844_whitetail;cds_of_genewise4584_milu;e…	Nkap|NF-kappa-B-activating protein;NKAPL|NKAP-like protein
TF322733	evm.model.scaffold350.15189_muskdeer;evm.model.scaffold396.16362_muskdeer;ENSBTAG00000037547.1_cow;evm.model.scaffold87.7309_muskdeer;ENSBTAG00000033173.3_cow;cds_of_m16643_giraffe;cds_of_m16692_okapi;evm.model.scaffold42.3865_muskdeer;goatgene13417_goat;evm.model.ctg115.41_sikadeer;ENSBTAG00000008749.4_cow;yakgene5537_yak;cds_of_m20827_giraffe;goatgene9926_goat;cds_of_m20793_okapi;ENSSSCG0000000…	BHLHE23|Class E basic helix-loop-helix protein 23;OLIG2|Oligodendrocyte transcription factor 2
TF323833	goatgene1606_goat;evm.model.scaffold48.4278_muskdeer;yakgene20836_yak;bacgene14419_minke_whale;cbagene19486Bactrian_camel;sheepgene3071_sheep;evm.model.scaffold254.13342_muskdeer;OWK07116.1_reddeer;evm.model.scaffold1915.1_reindeer;cds_of_genewise3846_roedeer;ENSBTAG00000046549.1_cow;yakgene15334_yak;goatgene9317_goat;cds_of_m22727_okapi;evm.model.ctg28.205_sikadeer;cds_of_genewise2929_milu;cds45…	BICD2|Protein bicaudal D homolog 2;Bicd1|Protein bicaudal D homolog 1
TF332233	cds9361_whitetail;ENSSSCG00000025390.1_pig;ENSG00000268964.1_human;ENSG00000269526.1_human;evm.model.ctg111.33_sikadeer;goatgene18404_goat;ENSG00000242950.6_human;cbagene4985Bactrian_camel;cdrgene12720dromedary;ENSG00000213462.4_human;ENSSSCG00000027200.1_pig;ENSSSCG00000029010.1_pig;ENSSSCG00000012500.2_pig;ENSSSCG00000029525.1_pig;ENSSSCG00000024993.1_pig;ENSSSCG00000024334.1_pig;ENSSSCG0000001…	env|Envelope glycoprotein;ERVPABLB-1|Endogenous retrovirus group PABLB member 1 Env polyprotein;ENH1_HUMAN|HERV-H_2q24.3 provirus ancestral Env polyprotein
TF335133	ENSMUSG00000092035.8_mouse;ENSG00000242265.5_human;cbagene2422Bactrian_camel;cdrgene7223dromedary;evm.model.scaffold201.11761_muskdeer;cds_of_m18816_okapi;cds_of_m18783_giraffe;evm.model.ctg6.110_sikadeer;evm.model.scaffold17.4_reindeer;cbagene6683Bactrian_camel;cdrgene8612dromedary;bacgene19342_minke_whale;ENSBTAG00000008326.4_cow;yakgene23408_yak;goatgene26208_goat;evm.model.ctg58.61_sikadeer;e…	PEG10|Retrotransposon-derived protein PEG10;RTL4|Zinc finger CCHC domain-containing protein 16
TF336633	cds_of_m7056_giraffe;cbagene9180Bactrian_camel;ENSGALP00000040028.3_chicken;ENSMUSG00000004891.16_mouse;ENSG00000132688.10_human;cdrgene23584dromedary;ENSSSCG00000006474.2_pig;ENSSSCG00000030157.1_pig;bacgene6001_minke_whale;cds_of_m9531_giraffe;cds_of_m9645_okapi;ENSBTAG00000015794.5_cow;yakgene12227_yak;goatgene3525_goat;sheepgene1395_sheep;evm.model.scaffold148.10246_muskdeer;cds_of_genewise13…	NES|Nestin
TF338733	ENSMUSG00000024352.11_mouse;evm.model.ctg64.208_sikadeer;OWK12119.1_reddeer;ENSBTAG00000017957.5_cow;sheepgene9818_sheep;yakgene13629_yak;cds24547_whitetail;goatgene7478_goat;cds_of_genewise5901_roedeer	SPATA24|Spermatogenesis-associated protein 24
TF342033	cdrgene22388dromedary;bacgene8862_minke_whale;ENSG00000174586.10_human;sheepgene18841_sheep;evm.model.ctg138.5_sikadeer;evm.model.scaffold2994.1_reindeer;yakgene25268_yak;goatgene26533_goat;sheepgene27397_sheep;cds_of_m1981_giraffe;goatgene14401_goat;cdrgene15110dromedary;cds1720_whitetail;bacgene14118_minke_whale;ENSBTAG00000000803.4_cow;yakgene25679_yak;goatgene18574_goat;sheepgene18799_sheep;e…	ZNF772|Zinc finger protein 772;ZNF304|Zinc finger protein 304;ZNF671|Zinc finger protein 671;ZNF792|Zinc finger protein 792
TF350133	cds31290_whitetail;ENSGALP00000046091.1_chicken;ENSMUSG00000036596.6_mouse;cds_of_m8908_giraffe;ENSG00000109625.18_human;bacgene6292_minke_whale;evm.model.scaffold501.6_reindeer;cds_of_m9029_okapi;evm.model.ctg93.53_sikadeer;evm.model.scaffold84.7143_muskdeer;goatgene4499_goat;sheepgene7989_sheep;yakgene42_yak;ENSBTAG00000015366.5_cow;cds_of_m9286_giraffe;cds_of_m9401_okapi;OWK06324.1_reddeer;evm…	CPZ|Carboxypeptidase Z;Sfrp4|Secreted frizzled-related protein 4;SFRP2|Secreted frizzled-related protein 2;SFRP5|Secreted frizzled-related protein 5;SFRP1|Secreted frizzled-related protein 1
TF352933	bacgene18251_minke_whale;ENSSSCG00000021774.1_pig;evm.model.scaffold399.16401_muskdeer
TF313134	cdrgene6802dromedary;cbagene3587Bactrian_camel;cdrgene14797dromedary;ENSSSCG00000006954.2_pig;ENSSSCG00000023493.1_pig;ENSMUSG00000055762.15_mouse;OWK04169.1_reddeer;ENSG00000273594.4_human;ENSG00000104529.17_human;bacgene2291_minke_whale;cds43242_whitetail;cds_of_m8921_okapi;evm.model.scaffold24.38_reindeer;cds_of_m8806_giraffe;evm.model.ctg198.58_sikadeer;goatgene14395_goat;sheepgene13062_sheep…	EEF1D|Elongation factor 1-delta;EEF1B|Elongation factor 1-beta
TF314134	OWK14885.1_reddeer;ENSSSCG00000016837.1_pig;ENSSSCG00000021851.1_pig;evm.model.scaffold1347.3_reindeer;evm.model.ctg9.391_sikadeer;evm.model.scaffold86.5_reindeer;sheepgene19669_sheep;evm.model.scaffold519.5_reindeer;evm.model.scaffold869.2_reindeer;bacgene22584_minke_whale;evm.model.scaffold142.4_reindeer;evm.model.scaffold55.5572_muskdeer;cds_of_m16514_giraffe;goatgene14127_goat;bacgene2024_min…	rps24|40S ribosomal protein S24
TF328534	ENSMUSG00000033031.13_mouse;ENSG00000163507.13_human;cbagene22097Bactrian_camel;cdrgene6233dromedary;bacgene18302_minke_whale;cds13587_whitetail;evm.model.ctg12.330_sikadeer;evm.model.scaffold1117.3_reindeer;OWK00501.1_reddeer;evm.model.scaffold793.20886_muskdeer;cds_of_genewise14638_milu;cds_of_genewise11401_roedeer;cds_of_m10339_giraffe;cds_of_m10454_okapi;ENSBTAG00000017140.5_cow;yakgene19650_…	CIP2A|Protein CIP2A
TF101535	ENSMUSG00000026083.12_mouse;evm.model.scaffold2210.1_reindeer;ENSG00000158417.10_human;cdrgene17372dromedary;bacgene26306_minke_whale;ENSSSCG00000008180.2_pig;cds20673_whitetail;yakgene5852_yak;goatgene11409_goat;sheepgene6068_sheep;ENSBTAG00000034255.3_cow;evm.model.scaffold103.8394_muskdeer;cds_of_m14332_giraffe;cds_of_m14407_okapi;cds_of_genewise14786_roedeer;cds_of_genewise18217_milu;evm.mode…	EIF5B|Eukaryotic translation initiation factor 5B
TF105035	ENSG00000156467.9_human;evm.model.scaffold180.11154_muskdeer;evm.model.ctg19.74_sikadeer;ENSMUSG00000021520.4_mouse;cbagene19944Bactrian_camel;cdrgene9064dromedary;bacgene788_minke_whale;evm.model.scaffold1206.7_reindeer;evm.model.scaffold1206.8_reindeer;evm.model.scaffold293.3_reindeer;OWK04154.1_reddeer;sheepgene13531_sheep;evm.model.scaffold3504.1_reindeer;ENSBTAG00000001521.2_cow;yakgene14334…	UQCRB|Cytochrome b-c1 complex subunit 7
TF105235	ENSMUSG00000026494.12_mouse;evm.model.scaffold438.17108_muskdeer;goatgene15969_goat;cds30628_whitetail;evm.model.scaffold540.5_reindeer;sheepgene15854_sheep;ENSG00000162849.15_human;ENSG00000281216.1_human;OWK08669.1_reddeer;evm.model.scaffold438.17107_muskdeer;cds_of_m21084_okapi;bacgene2529_minke_whale;cbagene2504Bactrian_camel;cdrgene1752dromedary;yakgene24765_yak;ENSBTAG00000012715.5_cow;cds_…	KIF26B|Kinesin-like protein KIF26B;Kif26a|Kinesin-like protein KIF26A
TF105635	cds_of_m9612_giraffe;ENSGALP00000059834.1_chicken;evm.model.ctg6.131_sikadeer;evm.model.scaffold214.15_reindeer;cds_of_m9726_okapi;ENSMUSG00000042505.6_mouse;ENSG00000196636.7_human;bacgene665_minke_whale;cbagene2408Bactrian_camel;cdrgene7209dromedary;ENSSSCG00000023850.1_pig;OWK06299.1_reddeer;cds_of_genewise732_roedeer;cds33173_whitetail;cds_of_genewise7870_milu;ENSBTAG00000015925.4_cow;yakgene…	SDHAF3|Succinate dehydrogenase assembly factor 3, mitochondrial
TF106435	sheepgene22756_sheep;ENSGALP00000046526.1_chicken;ENSGALP00000047371.1_chicken;cdrgene23007dromedary;ENSG00000261150.2_human;goatgene28158_goat;OWK04235.1_reddeer;evm.model.ctg198.45_sikadeer;cds4687_whitetail;evm.model.scaffold564.18767_muskdeer;cbagene14629Bactrian_camel;cdrgene23619dromedary;cdrgene23620dromedary;cdrgene24597dromedary;yakgene11325_yak;sheepgene13047_sheep;goatgene27988_goat;sh…	EPPK1|Epiplakin;Plec|Plectin;DSP|Desmoplakin
TF300035	OWK05015.1_reddeer;OWK05758.1_reddeer;ENSBTAG00000048150.1_cow;ENSSSCG00000003495.1_pig;evm.model.ctg200.4_sikadeer;ENSSSCG00000005209.1_pig;evm.model.scaffold1218.22963_muskdeer;OWK08218.1_reddeer;evm.model.scaffold146.10155_muskdeer;ENSBTAG00000024201.2_cow;cds_of_m10990_giraffe;evm.model.scaffold32.3096_muskdeer;ENSSSCG00000005274.1_pig;bacgene26040_minke_whale;evm.model.scaffold706.2_reindeer…	rps6|40S ribosomal protein S6
TF312835	ENSGALP00000003371.5_chicken;sheepgene29107_sheep;ENSMUSG00000045216.7_mouse;ENSG00000136720.6_human;cbagene1021Bactrian_camel;bacgene14883_minke_whale;cds13189_whitetail;evm.model.ctg87.11_sikadeer;ENSSSCG00000009503.1_pig;bacgene25958_minke_whale;ENSG00000185352.8_human;ENSMUSG00000053465.5_mouse;ENSBTAG00000047881.1_cow;ENSBTAG00000039065.1_cow;cds_of_genewise1385_milu;yakgene18110_yak;goatgen…	HS6ST1|Heparan-sulfate 6-O-sulfotransferase 1;Hs6st3|Heparan-sulfate 6-O-sulfotransferase 3;HS6ST2|Heparan-sulfate 6-O-sulfotransferase 2
TF316335	evm.model.scaffold3003.1_reindeer;evm.model.ctg114.29_sikadeer;evm.model.scaffold739.20451_muskdeer;cds41586_whitetail;evm.model.scaffold1093.22481_muskdeer;yakgene10171_yak;evm.model.scaffold3.15_reindeer;ENSG00000165119.19_human;ENSMUSG00000021546.17_mouse;bacgene9961_minke_whale;cbagene19425Bactrian_camel;cdrgene18674dromedary;ENSBTAG00000021131.4_cow;goatgene9261_goat;sheepgene3130_sheep;shee…	HNRNPK|Heterogeneous nuclear ribonucleoprotein K
TF316735	bacgene1060_minke_whale;ENSMUSG00000095576.5_mouse;cbagene1187Bactrian_camel;cdrgene11198dromedary;ENSSSCG00000022759.1_pig;cds_of_m18083_giraffe;cds_of_m18132_okapi;ENSBTAG00000047256.1_cow;yakgene15963_yak;goatgene28300_goat;goatgene16023_goat;sheepgene15921_sheep;evm.model.ctg15.724_sikadeer;cds5076_whitetail;cds5920_whitetail;evm.model.ctg15.723_sikadeer;evm.model.scaffold1030.22240_muskdeer;…	FMO6P|Putative dimethylaniline monooxygenase [N-oxide-forming] 6;FMO1|Dimethylaniline monooxygenase [N-oxide-forming] 1;FMO4|Dimethylaniline monooxygenase [N-oxide-forming] 4;FMO5|Dimethylaniline monooxygenase [N-oxide-forming] 5
TF321435	sheepgene6088_sheep;ENSGALP00000046850.1_chicken;ENSGALP00000056515.1_chicken;ENSMUSG00000026116.11_mouse;bacgene26326_minke_whale;ENSG00000075568.16_human;cbagene13111Bactrian_camel;ENSSSCG00000008192.2_pig;OWK10464.1_reddeer;sheepgene6087_sheep;evm.model.ctg4.67_sikadeer;cds_of_m4105_giraffe;cds_of_m4156_okapi;cds22179_whitetail;evm.model.scaffold103.8380_muskdeer;ENSBTAG00000006744.4_cow;goatg…	TMEM131|Transmembrane protein 131
TF324135	evm.model.ctg220.24_sikadeer;evm.model.scaffold723.20320_muskdeer;ENSMUSG00000031609.3_mouse;ENSBTAG00000015578.4_cow;goatgene7280_goat;cds_of_m2420_giraffe;ENSBTAG00000004000.5_cow;bacgene1212_minke_whale;ENSG00000164576.11_human;ENSSSCG00000017071.2_pig;cbagene21492Bactrian_camel;cdrgene13508dromedary	SAP30L|Histone deacetylase complex subunit SAP30L
TF326935	evm.model.scaffold2631.1_reindeer;evm.model.scaffold5197.1_reindeer;cbagene540Bactrian_camel;cds18870_whitetail;cdrgene2029dromedary;ENSMUSG00000022044.14_mouse;goatgene9206_goat;sheepgene3186_sheep;yakgene16629_yak;cds_of_m10622_giraffe;evm.model.scaffold150.10397_muskdeer;ENSG00000015592.16_human;bacgene22714_minke_whale;ENSBTAG00000017627.4_cow;evm.model.ctg28.332_sikadeer;cds_of_m10738_okapi;…	STMN4|Stathmin-4
TF328635	cds_of_m11028_giraffe;cds_of_m11148_okapi;cds_of_m11150_okapi;evm.model.ctg62.10_sikadeer;cds_of_genewise17386_roedeer;cds_of_m11152_okapi;cds_of_genewise17385_roedeer;cds_of_m11145_okapi;cds_of_genewise17391_roedeer;cds_of_genewise17390_roedeer;cds_of_m11031_giraffe;ENSMUSG00000024283.14_mouse;bacgene19306_minke_whale;ENSG00000095787.21_human;ENSSSCG00000011013.2_pig;sheepgene16711_sheep;cbagene…	WAC|WW domain-containing adapter protein with coiled-coil
TF328735	evm.model.scaffold978.3_reindeer;evm.model.ctg14.174_sikadeer;OWK06589.1_reddeer;evm.model.scaffold370.15881_muskdeer;ENSMUSG00000036611.5_mouse;cds_of_m14230_okapi;ENSG00000122547.10_human;bacgene14387_minke_whale;cbagene10318Bactrian_camel;cdrgene14207dromedary;cds1952_whitetail;sheepgene8049_sheep;goatgene4441_goat;yakgene2643_yak;ENSBTAG00000019065.4_cow;evm.model.scaffold978.4_reindeer;evm.m…	EEPD1|Endonuclease/exonuclease/phosphatase family domain-containing protein 1
TF339135	ENSMUSG00000078254.1_mouse;cbagene19946Bactrian_camel;cdrgene12415dromedary;ENSG00000212658.1_human;ENSG00000262218.1_human;ENSG00000262542.1_human;bacgene10498_minke_whale;cds31727_whitetail;yakgene17099_yak;goatgene19594_goat;sheepgene15067_sheep;bacgene6608_minke_whale;ENSG00000212933.1_human;yakgene25821_yak;ENSBTAG00000045771.1_cow;goatgene918_goat;cds_of_m22505_giraffe;cds44904_whitetail;ev…	KRTAP12-2|Keratin-associated protein 12-2
TF351735	cbagene5129Bactrian_camel;ENSMUSG00000033006.9_mouse;ENSG00000100146.16_human;sheepgene7493_sheep;yakgene8753_yak;ENSSSCG00000021364.1_pig;ENSSSCG00000000115.1_pig;cds13762_whitetail;cbagene14000Bactrian_camel;cdrgene10420dromedary;evm.model.scaffold25.2562_muskdeer;bacgene19824_minke_whale;evm.model.scaffold6.783_muskdeer;goatgene23380_goat;ENSBTAG00000020737.4_cow;sheepgene17094_sheep;ENSSSCG00…	SOX12|Transcription factor SOX-12;SOX11|Transcription factor SOX-11;SOX15|Protein SOX-15;SOX14|Transcription factor SOX-14;SOX7|Transcription factor SOX-7;Sox18|Transcription factor SOX-18
TF300036	evm.model.scaffold472.17658_muskdeer;evm.model.scaffold1347.23342_muskdeer;evm.model.ctg12.283_sikadeer;evm.model.scaffold678.19988_muskdeer;sheepgene7746_sheep;evm.model.scaffold638.10_reindeer;cds_of_m14011_giraffe;evm.model.scaffold706.26_reindeer;bacgene2093_minke_whale;evm.model.scaffold1721.23987_muskdeer;bacgene16953_minke_whale;OWK10498.1_reddeer;sheepgene743_sheep;ENSGALP00000062883.1_ch…	RPS27A|Ubiquitin-40S ribosomal protein S27a
TF300136	evm.model.scaffold1035.22249_muskdeer;evm.model.scaffold209.13_reindeer;evm.model.ctg83.8_sikadeer;cds_of_genewise1719_milu;cds_of_genewise11902_roedeer;ENSMUSG00000066407.3_mouse;evm.model.scaffold466.17536_muskdeer;bacgene3898_minke_whale;ENSBTAG00000002468.3_cow;cds_of_m1495_giraffe;goatgene8075_goat;ENSG00000233927.4_human;ENSMUSG00000067288.12_mouse;ENSSSCG00000013597.2_pig;yakgene4275_yak;e…	Rps28|40S ribosomal protein S28
TF313036	ENSGALP00000054645.1_chicken;ENSGALP00000055356.1_chicken;ENSG00000213614.9_human;ENSG00000260729.1_human;ENSMUSG00000025232.8_mouse;cbagene10280Bactrian_camel;cdrgene5856dromedary;evm.model.scaffold97.15_reindeer;ENSSSCG00000001927.2_pig;bacgene26659_minke_whale;goatgene11156_goat;sheepgene11297_sheep;cds_of_m7915_okapi;cds_of_m7796_giraffe;evm.model.scaffold367.15764_muskdeer;yakgene19321_yak;E…	HEXA|Beta-hexosaminidase subunit alpha;HEXB|Beta-hexosaminidase subunit beta
TF316136	sheepgene18542_sheep;ENSG00000169136.9_human;cdrgene18404dromedary;cbagene4002Bactrian_camel;cds_of_m2129_okapi;bacgene16546_minke_whale;evm.model.scaffold234.12813_muskdeer;ENSBTAG00000003457.4_cow;cds_of_m2098_giraffe;yakgene18726_yak;ENSMUSG00000038539.15_mouse;cds5167_whitetail;OWK16368.1_reddeer;evm.model.scaffold384.16143_muskdeer;evm.model.scaffold139.2_reindeer;evm.model.scaffold113.8722_…
TF317636	OWK12394.1_reddeer;ENSGALP00000041459.1_chicken;ENSG00000178700.7_human;ENSG00000228716.6_human;bacgene8430_minke_whale;ENSMUSG00000021707.4_mouse;ENSSSCG00000014125.1_pig;cbagene5524Bactrian_camel;cdrgene3472dromedary;bacgene12342_minke_whale;evm.model.ctg1.72_sikadeer;evm.model.scaffold122.9194_muskdeer	DHFR|Dihydrofolate reductase
TF329836	evm.model.ctg1.178_sikadeer;bacgene14237_minke_whale;ENSMUSG00000038403.10_mouse;evm.model.scaffold747.20514_muskdeer;ENSSSCG00000006680.2_pig;ENSG00000168509.19_human;evm.model.ctg209.5_sikadeer;sheepgene1066_sheep;goatgene3205_goat;cds_of_m13229_giraffe;cds_of_m13332_okapi;ENSBTAG00000021823.4_cow;yakgene12003_yak;cds_of_genewise7838_roedeer;cds2105_whitetail;cds_of_genewise14771_milu;OWK04861.…	Hjv|Hemojuvelin;Rgma|Repulsive guidance molecule A;RGMB|RGM domain family member B
TF331636	ENSGALP00000045399.1_chicken;ENSMUSG00000028370.7_mouse;ENSG00000182752.9_human;ENSSSCG00000005498.2_pig;bacgene10895_minke_whale;cbagene11686Bactrian_camel;cdrgene21770dromedary;evm.model.ctg15.336_sikadeer;evm.model.scaffold494.2_reindeer;goatgene9495_goat;sheepgene2862_sheep;evm.model.scaffold494.3_reindeer;evm.model.scaffold3.279_muskdeer;cds_of_m19927_giraffe;yakgene14560_yak;evm.model.scaff…	PAPPA2|Pappalysin-2
TF343636	OWK00398.1_reddeer;ENSSSCG00000015807.2_pig;yakgene26102_yak;cbagene22900Bactrian_camel;evm.model.scaffold145.10101_muskdeer;evm.model.ctg25.3_sikadeer;cdrgene7445dromedary;sheepgene7043_sheep;cds_of_genewise7907_roedeer;cds_of_genewise10031_milu;ENSBTAG00000018840.5_cow;cds_of_genewise10030_milu;ENSSSCG00000025861.1_pig;ENSMUSG00000031554.18_mouse;cbagene1286Bactrian_camel;cdrgene2310dromedary;b…	ADAM21|Disintegrin and metalloproteinase domain-containing protein 21;ADAM18|Disintegrin and metalloproteinase domain-containing protein 18
TF103037	evm.model.ctg105.24_sikadeer;ENSMUSG00000029250.5_mouse;ENSG00000047315.14_human;bacgene1037_minke_whale;cbagene19504Bactrian_camel;ENSBTAG00000019366.4_cow;goatgene6712_goat;sheepgene10728_sheep;yakgene12485_yak;evm.model.scaffold317.14646_muskdeer;evm.model.scaffold1744.9_reindeer;cds36799_whitetail;cdrgene10253dromedary;ENSSSCG00000022955.1_pig;cds_of_m11729_giraffe;cds_of_genewise20880_roedee…	Polr2b|DNA-directed RNA polymerase II subunit RPB2
TF105537	ENSGALP00000064814.1_chicken;ENSMUSG00000042717.5_mouse;ENSG00000154415.7_human;ENSSSCG00000016640.2_pig;cbagene4463Bactrian_camel;cdrgene3931dromedary;bacgene24570_minke_whale;goatgene4473_goat;sheepgene8017_sheep;ENSBTAG00000006733.4_cow;yakgene12964_yak;cds_of_m4098_giraffe;cds_of_m4150_okapi;evm.model.ctg14.136_sikadeer;evm.model.scaffold440.17117_muskdeer;yakgene20002_yak;ENSBTAG00000010606.…	PPP1R3A|Protein phosphatase 1 regulatory subunit 3A
TF313037	evm.model.ctg22.112_sikadeer;ENSGALP00000051987.1_chicken;cbagene13904Bactrian_camel;ENSGALP00000060077.1_chicken;bacgene19936_minke_whale;ENSMUSG00000016757.10_mouse;sheepgene7604_sheep;ENSG00000100304.12_human;ENSSSCG00000026047.1_pig;ENSSSCG00000000034.2_pig;cdrgene10322dromedary;OWK03897.1_reddeer;yakgene24742_yak;evm.model.scaffold101.8169_muskdeer	TTLL2|Probable tubulin polyglutamylase TTLL2
TF314537	evm.model.scaffold1230.12_reindeer;ENSGALP00000045587.1_chicken;ENSMUSG00000024646.13_mouse;ENSG00000166347.18_human;cbagene2375Bactrian_camel;cdrgene2279dromedary;cds_of_genewise21702_roedeer;OWK01623.1_reddeer;ENSSSCG00000004875.1_pig;bacgene20543_minke_whale;cds39621_whitetail;evm.model.ctg40.51_sikadeer;evm.model.ctg3.121_sikadeer;evm.model.scaffold2.24_reindeer;ENSBTAG00000002412.4_cow;yakge…	CYB5A|Cytochrome b5;CYB5B|Cytochrome b5 type B
TF314837	ENSGALP00000025684.5_chicken;cdrgene19227dromedary;cbagene23495Bactrian_camel;cds_of_m11111_okapi;cds_of_m10994_giraffe;ENSSSCG00000005939.3_pig;yakgene17682_yak;ENSBTAG00000048078.1_cow;bacgene19720_minke_whale;ENSG00000147724.11_human;ENSMUSG00000036800.7_mouse;ENSMUSG00000026153.15_mouse;ENSG00000082269.16_human;cbagene19556Bactrian_camel;cdrgene3656dromedary;ENSSSCG00000004275.2_pig;bacgene21…	FAM135A|Protein FAM135A
TF315137	ENSMUSG00000026377.12_mouse;ENSGALP00000019016.4_chicken;ENSSSCG00000028247.1_pig;cds_of_genewise8257_milu;cds_of_m13749_giraffe;cds_of_m13837_okapi;cds_of_genewise15782_roedeer;ENSG00000155438.11_human;cds_of_m13751_giraffe;cbagene989Bactrian_camel;cdrgene712dromedary;ENSSSCG00000015730.2_pig;cds_of_genewise8258_milu;ENSBTAG00000019387.3_cow;yakgene3444_yak;goatgene1734_goat;sheepgene4253_sheep;…	NIFK|MKI67 FHA domain-interacting nucleolar phosphoprotein
TF319337	ENSSSCG00000025371.1_pig;ENSMUSG00000028886.15_mouse;OWK12798.1_reddeer;ENSSSCG00000003580.2_pig;ENSG00000158161.15_human;bacgene5025_minke_whale;cbagene4675Bactrian_camel;cdrgene21367dromedary;ENSBTAG00000043989.2_cow;goatgene1288_goat;yakgene9415_yak;sheepgene4731_sheep;cds_of_m20051_giraffe;evm.model.scaffold180.11160_muskdeer;ENSMUSG00000017897.18_mouse;ENSGALP00000050328.1_chicken;ENSGALP000…	EYA4|Eyes absent homolog 4;EYA1|Eyes absent homolog 1
TF319837	ENSMUSG00000020484.18_mouse;ENSG00000100219.16_human;evm.model.ctg113.64_sikadeer;ENSBTAG00000005970.4_cow;cds_of_genewise10319_milu;evm.model.scaffold224.4_reindeer;ENSSSCG00000030996.1_pig;yakgene967_yak;OWK14838.1_reddeer;evm.model.scaffold128.9416_muskdeer;sheepgene21145_sheep;cds39273_whitetail;goatgene16625_goat	XBP1|X-box-binding protein 1
TF332137	sheepgene10520_sheep;evm.model.ctg9.181_sikadeer;cds40767_whitetail;ENSGALP00000041769.2_chicken;ENSMUSG00000090673.1_mouse;ENSG00000196233.12_human;ENSSSCG00000010513.1_pig;cbagene22361Bactrian_camel;cdrgene2854dromedary;bacgene18503_minke_whale;goatgene24553_goat;sheepgene24712_sheep;ENSBTAG00000046239.1_cow;yakgene12336_yak;evm.model.scaffold191.11512_muskdeer;cds_of_m22642_giraffe;cds_of_m225…	YD021_HUMAN|Putative uncharacterized protein ENSP00000382790;LCOR|Uncharacterized protein C10orf12
TF333137	evm.model.scaffold229.12555_muskdeer;evm.model.scaffold21.2093_muskdeer;evm.model.scaffold155.5_reindeer;cds_of_m16271_giraffe;cds_of_m16320_okapi;ENSG00000212710.4_human;ENSG00000282841.1_human;ENSG00000258941.3_human;ENSG00000150527.16_human;evm.model.ctg7.75_sikadeer;ENSSSCG00000029923.1_pig;OWJ99998.1_reddeer;evm.model.scaffold65.6135_muskdeer;evm.model.scaffold142.10007_muskdeer;evm.model.sc…	CTAGE6|cTAGE family member 6
TF334137	ENSMUSG00000026368.6_mouse;yakgene19530_yak;ENSGALP00000062194.1_chicken;ENSMUSG00000000049.11_mouse;ENSG00000091583.10_human;cbagene5156Bactrian_camel;cdrgene4311dromedary;bacgene17082_minke_whale;ENSSSCG00000027290.1_pig;ENSSSCG00000017267.2_pig;OWK14583.1_reddeer;goatgene20117_goat;sheepgene15595_sheep;cds_of_m1176_giraffe;ENSBTAG00000001915.5_cow;yakgene12779_yak;cds_of_m1190_okapi;evm.model.…	APOH|Beta-2-glycoprotein 1;CD46|Membrane cofactor protein;CD55|Complement decay-accelerating factor
TF336537	evm.model.scaffold55.5597_muskdeer;evm.model.scaffold34.12_reindeer;evm.model.ctg45.20_sikadeer;yakgene369_yak;cds36294_whitetail;ENSMUSG00000041014.17_mouse;ENSG00000185737.12_human;bacgene10696_minke_whale;ENSSSCG00000010344.2_pig;cbagene16087Bactrian_camel;cdrgene10860dromedary;sheepgene26732_sheep;goatgene25083_goat;cds_of_m5874_okapi;cds_of_m5772_giraffe;ENSBTAG00000009587.5_cow;cds_of_genew…	Nrg3|Pro-neuregulin-3, membrane-bound isoform
TF105738	sheepgene11906_sheep;yakgene5743_yak;cds_of_genewise22357_milu;cds9164_whitetail;OWK09549.1_reddeer;evm.model.scaffold382.5_reindeer
TF300238	evm.model.ctg238.15_sikadeer;ENSBTAG00000023431.3_cow;ENSSSCG00000000622.1_pig;ENSSSCG00000007053.1_pig;evm.model.scaffold1848.1_reindeer;cds_of_genewise9535_muskdeer;goatgene4134_goat;bacgene18103_minke_whale;evm.model.scaffold260.13508_muskdeer;OWK00868.1_reddeer;evm.model.scaffold66.6154_muskdeer;yakgene10282_yak;cds21047_whitetail;goatgene12884_goat;ENSG00000133112.16_human;sheepgene14204_she…	TPT1|Translationally-controlled tumor protein
TF313338	bacgene21918_minke_whale;evm.model.scaffold851.6_reindeer;yakgene10436_yak;evm.model.scaffold612.19386_muskdeer;ENSMUSG00000052981.5_mouse;ENSG00000215218.3_human;ENSSSCG00000017105.2_pig;evm.model.ctg23.151_sikadeer;goatgene20510_goat;cds17784_whitetail;cdrgene12402dromedary;cbagene21808Bactrian_camel;ENSMUSG00000045291.8_mouse;bacgene7227_minke_whale;ENSMUSG00000032307.16_mouse;ENSG00000140367.…	UBE2QL1|Ubiquitin-conjugating enzyme E2Q-like protein 1;UBE2Q2|Ubiquitin-conjugating enzyme E2 Q2;UBE2Q1|Ubiquitin-conjugating enzyme E2 Q1
TF314738	evm.model.scaffold969.2_reindeer;OWJ99081.1_reddeer;cbagene16809Bactrian_camel;cdrgene24433dromedary;bacgene17070_minke_whale;bacgene336_minke_whale;cds_of_m13600_okapi;OWK07974.1_reddeer;evm.model.ctg83.9_sikadeer;ENSG00000071859.14_human;ENSMUSG00000001962.8_mouse;sheepgene27886_sheep;yakgene24090_yak;ENSBTAG00000033032.3_cow;goatgene28276_goat;evm.model.scaffold373.15914_muskdeer;evm.model.sca…	Fam50a|Protein FAM50A
TF316638	evm.model.ctg15.213_sikadeer;evm.model.scaffold157.2_reindeer;ENSGALP00000046083.1_chicken;evm.model.scaffold157.1_reindeer;cds_of_m6721_okapi;OWK08664.1_reddeer;ENSSSCG00000015584.2_pig;ENSG00000117707.15_human;bacgene8994_minke_whale;cbagene5719Bactrian_camel;cdrgene17528dromedary;ENSMUSG00000042320.16_mouse;ENSG00000119608.12_human;ENSSSCG00000002373.1_pig;cbagene1670Bactrian_camel;cdrgene4696…	PROX1|Prospero homeobox protein 1;PROX2|Prospero homeobox protein 2
TF324338	evm.model.ctg64.388_sikadeer;cds_of_m19757_okapi	PDAP1|28 kDa heat- and acid-stable phosphoprotein
TF337438	evm.model.ctg180.6_sikadeer;ENSBTAG00000038322.2_cow;evm.model.scaffold1063.5_reindeer;cds_of_m17885_giraffe;sheepgene26006_sheep;evm.model.scaffold248.13165_muskdeer;goatgene8105_goat;bacgene13678_minke_whale;cdrgene9743dromedary;ENSMUSG00000049321.17_mouse;ENSSSCG00000003205.2_pig;evm.model.ctg247.2_sikadeer;bacgene2300_minke_whale;evm.model.ctg198.64_sikadeer;bacgene2301_minke_whale;ENSSSCG000…	ZNF16|Zinc finger protein 16;ZNF71|Endothelial zinc finger protein induced by tumor necrosis factor alpha;ZNF696|Zinc finger protein 696;GLI4|Zinc finger protein GLI4
TF338438	ENSG00000269058.5_human;ENSMUSG00000019732.14_mouse;ENSSSCG00000013858.2_pig;bacgene15435_minke_whale;cds_of_m6116_okapi;evm.model.scaffold117.8877_muskdeer;cds_of_m6011_giraffe;evm.model.scaffold1998.3_reindeer;cds24764_whitetail;evm.model.ctg169.16_sikadeer;ENSGALP00000046274.2_chicken;cds31834_whitetail;bacgene6080_minke_whale;cbagene9380Bactrian_camel;cdrgene18936dromedary;ENSSSCG00000013746.…	CALR3|Calreticulin-3
TF340838	ENSG00000188227.12_human;ENSBTAG00000047219.1_cow;goatgene17796_goat;sheepgene18108_sheep;cds_of_m20650_giraffe;cds_of_m20627_okapi;cds_of_genewise11206_roedeer;cds_of_genewise2871_milu;evm.model.ctg164.62_sikadeer;OWK16224.1_reddeer;bacgene2202_minke_whale;cbagene1732Bactrian_camel;cdrgene15246dromedary;sheepgene18664_sheep;evm.model.ctg1248.1_sikadeer;ENSSSCG00000009730.2_pig	ZNF793|Zinc finger protein 793;ZNF665|Zinc finger protein 665
TF103039	ENSSSCG00000026088.1_pig;cds_of_m6159_giraffe;cds_of_m6263_okapi;cbagene1014Bactrian_camel;cdrgene3056dromedary;ENSG00000144231.10_human;ENSMUSG00000024258.3_mouse;ENSBTAG00000010225.4_cow;evm.model.ctg86.18_sikadeer;cds_of_genewise19007_roedeer;yakgene7896_yak;cds_of_genewise18675_milu;cds48010_whitetail;goatgene2129_goat;sheepgene3800_sheep;evm.model.scaffold3086.2_reindeer;bacgene14876_minke_w…	Polr2d|DNA-directed RNA polymerase II subunit RPB4
TF106439	ENSMUSG00000063952.15_mouse;ENSG00000096070.19_human;sheepgene22863_sheep;evm.model.scaffold349.15151_muskdeer;evm.model.ctg68.211_sikadeer;cds38516_whitetail;evm.model.scaffold1329.2_reindeer;goatgene22820_goat;yakgene4023_yak;cdrgene19487dromedary;bacgene26807_minke_whale;ENSGALP00000052794.1_chicken;ENSGALP00000052870.1_chicken;OWK03939.1_reddeer;ENSG00000100425.18_human;ENSMUSG00000022387.16_…	BRPF3|Bromodomain and PHD finger-containing protein 3;BRD1|Bromodomain-containing protein 1;BRD7|Bromodomain-containing protein 7
TF312839	cds_of_m8147_okapi;cbagene20163Bactrian_camel;cdrgene15651dromedary;OWJ99198.1_reddeer;bacgene7578_minke_whale;ENSG00000056998.18_human;cds24899_whitetail;evm.model.scaffold236.2_reindeer;evm.model.scaffold1198.22868_muskdeer;evm.model.scaffold3630.24535_muskdeer;ENSMUSG00000019528.18_mouse;cbagene21833Bactrian_camel;evm.model.scaffold93.33_reindeer;ENSG00000163754.17_human;sheepgene2472_sheep;go…	GYG1|Glycogenin-1
TF325139	ENSSSCG00000008476.2_pig;evm.model.ctg168.3_sikadeer;ENSMUSG00000021068.15_mouse;cbagene19090Bactrian_camel;cdrgene9893dromedary;bacgene22781_minke_whale;ENSG00000100503.23_human;ENSSSCG00000005022.2_pig;OWK09375.1_reddeer;cds_of_m19684_giraffe;cds_of_m19663_okapi;goatgene10669_goat;ENSBTAG00000020281.6_cow;yakgene8105_yak;sheepgene11753_sheep;evm.model.scaffold494.17951_muskdeer;cds15119_whiteta…	NINL|Ninein-like protein
TF335939	ENSGALP00000026433.4_chicken;ENSMUSG00000044150.12_mouse;ENSG00000173681.16_human;cds_of_m21156_giraffe;cds_of_m21127_okapi;evm.model.scaffold174.11030_muskdeer;evm.model.scaffold90.7682_muskdeer;ENSSSCG00000026168.1_pig;cds_of_m6488_okapi;yakgene6233_yak;ENSBTAG00000024095.3_cow;cds_of_m6380_giraffe;goatgene2331_goat;sheepgene163_sheep;cds43265_whitetail;ENSBTAG00000007802.5_cow;sheepgene12717_s…
TF350839	bacgene20070_minke_whale;evm.model.scaffold985.5_reindeer;ENSGALP00000054750.1_chicken;ENSSSCG00000007446.2_pig;bacgene8829_minke_whale;cds_of_m482_giraffe;evm.model.ctg164.65_sikadeer;ENSMUSG00000058900.4_mouse;cdrgene3684dromedary;yakgene10378_yak;cds32565_whitetail;evm.model.ctg247.7_sikadeer;ENSSSCG00000002931.2_pig;ENSG00000198453.12_human;ENSG00000197951.8_human;ENSBTAG00000008397.4_cow;yak…	ZNF3|Zinc finger protein 3;ZNF582|Zinc finger protein 582;ZNF709|Zinc finger protein 709
TF105540	cdrgene22819dromedary;ENSGALP00000055101.1_chicken;ENSGALP00000060592.1_chicken;OWK06834.1_reddeer;ENSMUSG00000032827.15_mouse;ENSG00000158528.11_human;ENSSSCG00000015329.2_pig;cbagene2420Bactrian_camel;cdrgene7221dromedary;bacgene25059_minke_whale;ENSBTAG00000024426.4_cow;yakgene23626_yak;goatgene4706_goat;sheepgene7765_sheep;evm.model.ctg6.111_sikadeer;evm.model.scaffold1844.1_reindeer;cds44700…	PPP1R9A|Neurabin-1;Ppp1r9b|Neurabin-2
TF300140	sheepgene8283_sheep;yakgene1952_yak;cds_of_m1795_giraffe;ENSGALP00000053157.1_chicken;evm.model.scaffold11.1087_muskdeer;evm.model.scaffold62.6044_muskdeer
TF300740	yakgene20411_yak;ENSBTAG00000019007.3_cow;yakgene2280_yak;evm.model.scaffold6288.1_reindeer;evm.model.scaffold1404.1_reindeer;cds_of_genewise21976_muskdeer;evm.model.scaffold1066.22364_muskdeer;ENSGALP00000061918.1_chicken;OWK18065.1_reddeer;ENSMUSG00000063888.6_mouse;cds_of_m12457_giraffe;bacgene16903_minke_whale;evm.model.ctg46.368_sikadeer;evm.model.scaffold1204.6_reindeer;OWK13482.1_reddeer;e…	RPL7|60S ribosomal protein L7
TF313640	OWK13595.1_reddeer;evm.model.ctg35.180_sikadeer;ENSMUSG00000055725.11_mouse;ENSSSCG00000009259.2_pig;bacgene1297_minke_whale;cbagene20934Bactrian_camel;cdrgene1042dromedary;cds_of_m5462_okapi;cds_of_m5368_giraffe;goatgene6875_goat;evm.model.scaffold19.1979_muskdeer;ENSSSCG00000010930.1_pig;ENSG00000159346.12_human;ENSMUSG00000026457.14_mouse;bacgene14709_minke_whale;cbagene10966Bactrian_camel;cdr…	PAQR3|Progestin and adipoQ receptor family member 3;ADIPOR1|Adiponectin receptor protein 1;ADIPOR2|Adiponectin receptor protein 2
TF314340	cdrgene21604dromedary;bacgene20651_minke_whale;sheepgene5824_sheep;cds_of_m2564_okapi;ENSBTAG00000004159.3_cow;evm.model.scaffold93.7837_muskdeer;cds_of_m2508_giraffe;evm.model.ctg4.363_sikadeer;OWK10251.1_reddeer;evm.model.scaffold1669.2_reindeer;cds19851_whitetail;cds_of_m7300_giraffe;cds_of_genewise22416_roedeer;bacgene23630_minke_whale;evm.model.ctg220.84_sikadeer;goatgene22593_goat;ENSSSCG00…	Six2|Homeobox protein SIX2;PBX2|Pre-B-cell leukemia transcription factor 2;TGIF2|Homeobox protein TGIF2;PKNOX2|Homeobox protein PKNOX2
TF314540	ENSGALP00000058793.1_chicken;OWK15736.1_reddeer;ENSMUSG00000031774.8_mouse;ENSG00000172775.16_human;evm.model.ctg127.35_sikadeer;evm.model.scaffold1793.24048_muskdeer;bacgene2827_minke_whale;cbagene19345Bactrian_camel;cdrgene24088dromedary;evm.model.scaffold184.14_reindeer;cds20379_whitetail;yakgene13350_yak;ENSBTAG00000002242.5_cow;goatgene17453_goat;sheepgene17753_sheep;cds_of_genewise1315_roed…	PSME3IP1|Protein FAM192A
TF314640	goatgene11737_goat;OWK00538.1_reddeer;goatgene11660_goat;ENSMUSG00000072714.1_mouse;cds_of_m6716_okapi;evm.model.scaffold567.18841_muskdeer;ENSBTAG00000024604.3_cow;ENSGALP00000041993.1_chicken;ENSGALP00000061930.1_chicken;sheepgene12010_sheep;evm.model.ctg4.170_sikadeer;sheepgene4552_sheep;goatgene1465_goat;evm.model.scaffold10.1011_muskdeer;sheepgene3379_sheep;goatgene24909_goat;sheepgene10932_…	RPL21|60S ribosomal protein L21
TF316240	OWK17374.1_reddeer;ENSGALP00000052382.1_chicken;cbagene17783Bactrian_camel;cdrgene15430dromedary;ENSMUSG00000063804.8_mouse;bacgene21076_minke_whale;ENSSSCG00000004365.2_pig;ENSG00000187772.7_human;evm.model.ctg21.151_sikadeer;cds_of_genewise331_milu;cds25252_whitetail;bacgene11295_minke_whale;evm.model.scaffold180.11197_muskdeer;evm.model.scaffold1025.4_reindeer;yakgene9377_yak;cds_of_m1992_okap…	LIN28B|Protein lin-28 homolog B
TF317640	evm.model.ctg1102.1_sikadeer;ENSGALP00000040328.3_chicken;ENSMUSG00000030110.13_mouse;ENSG00000165731.17_human;ENSSSCG00000010199.2_pig;sheepgene26519_sheep;evm.model.scaffold33.3149_muskdeer;cds_of_m343_giraffe;cds_of_m339_okapi;yakgene19993_yak;ENSBTAG00000000570.5_cow;bacgene5237_minke_whale;cbagene1407Bactrian_camel;cdrgene1102dromedary	Ret|Proto-oncogene tyrosine-protein kinase receptor Ret
TF323340	evm.model.ctg47.118_sikadeer;sheepgene20682_sheep;yakgene4950_yak;OWK15297.1_reddeer;yakgene9314_yak;cds39615_whitetail;cbagene9739Bactrian_camel;cdrgene79dromedary;ENSBTAG00000022109.4_cow;cds_of_m964_giraffe;goatgene17050_goat;ENSG00000153130.17_human;ENSMUSG00000063253.11_mouse;cds_of_m980_okapi;sheepgene16848_sheep;cds_of_genewise10797_milu;cds9035_whitetail;bacgene20036_minke_whale	Scoc|Short coiled-coil protein
TF329740	evm.model.scaffold3289.1_reindeer;evm.model.ctg757.2_sikadeer;ENSG00000134444.13_human;ENSBTAG00000016666.4_cow;yakgene24500_yak;sheepgene25459_sheep;cds30503_whitetail;goatgene23301_goat;ENSSSCG00000004899.2_pig;bacgene22189_minke_whale;cds_of_genewise1029_milu;cds22020_whitetail;evm.model.scaffold2571.2_reindeer;evm.model.scaffold1149.3_reindeer;OWK01583.1_reddeer;evm.model.scaffold3030.2_reind…	Relch|LisH domain and HEAT repeat-containing protein KIAA1468
TF333340	evm.model.ctg74.48_sikadeer;cds_of_genewise14419_roedeer	PEAK1|Pseudopodium-enriched atypical kinase 1
TF338340	ENSMUSG00000031509.10_mouse;evm.model.ctg66.95_sikadeer;yakgene18315_yak;cds11532_whitetail;goatgene27987_goat;sheepgene14134_sheep;yakgene18312_yak;ENSMUSG00000010435.7_mouse;ENSG00000153498.11_human;ENSG00000275865.2_human	Spaca7|Protein SPACA7
TF341440	ENSGALP00000023837.5_chicken;evm.model.ctg78.27_sikadeer;ENSMUSG00000027865.10_mouse;evm.model.scaffold539.18484_muskdeer;cds_of_m10488_okapi;cds_of_genewise11857_roedeer;cds_of_genewise14263_milu;evm.model.scaffold88.7568_muskdeer;goatgene25898_goat;ENSBTAG00000017181.3_cow;yakgene7670_yak;evm.model.scaffold526.7_reindeer;evm.model.ctg54.95_sikadeer;cds5887_whitetail;evm.model.ctg88.51_sikadeer;…	GDAP2|Ganglioside-induced differentiation-associated protein 2;MACROD1|O-acetyl-ADP-ribose deacetylase MACROD1;Macrod2|O-acetyl-ADP-ribose deacetylase MACROD2
TF350840	bacgene11356_minke_whale;ENSMUSG00000066797.6_mouse;cbagene10004Bactrian_camel;sheepgene16264_sheep;OWK16195.1_reddeer;cdrgene6101dromedary;ENSMUSG00000047264.8_mouse;ENSG00000198816.6_human;bacgene3929_minke_whale;cbagene18999Bactrian_camel;yakgene4305_yak;evm.model.ctg60.198_sikadeer;evm.model.scaffold433.22_reindeer;goatgene8192_goat;sheepgene9172_sheep;ENSBTAG00000046837.1_cow;cds_of_m22744_g…	ZNF358|Zinc finger protein 358;ZKSCAN7|Zinc finger protein with KRAB and SCAN domains 7;ZFP2|Zinc finger protein 2 homolog;ZNF252|Zinc finger protein 252
TF354240	evm.model.scaffold388.86_reindeer;ENSGALP00000053902.1_chicken;cbagene5958Bactrian_camel;cdrgene18025dromedary;ENSMUSG00000032342.13_mouse;ENSG00000135297.15_human;ENSSSCG00000004487.2_pig;bacgene2080_minke_whale;cds_of_m10158_giraffe;cds_of_m10278_okapi;evm.model.scaffold252.13295_muskdeer;ENSBTAG00000016839.3_cow;yakgene15908_yak;sheepgene12303_sheep;goatgene9539_goat;OWK01321.1_reddeer;evm.mod…	MTO1|Protein MTO1 homolog, mitochondrial;PI15|Peptidase inhibitor 15;GLIPR1L1|GLIPR1-like protein 1
TF300041	OWK18074.1_reddeer;evm.model.ctg1.202_sikadeer;evm.model.scaffold17.1760_muskdeer;sheepgene20645_sheep;cds_of_m9341_okapi;sheepgene4516_sheep;ENSGALP00000016447.5_chicken;ENSGALP00000061999.1_chicken;evm.model.scaffold441.17148_muskdeer;evm.model.scaffold70.6398_muskdeer;OWK05484.1_reddeer;cds14621_whitetail;evm.model.scaffold1487.9_reindeer;yakgene7722_yak;sheepgene331_sheep;ENSMUSG00000047675.1…	Rps8|40S ribosomal protein S8
TF314641	cds_of_m3129_okapi;cds_of_genewise22566_roedeer;cds_of_genewise22564_roedeer;OWK04177.1_reddeer;ENSMUSG00000037119.3_mouse;ENSG00000176853.15_human;cds_of_m3068_giraffe;bacgene19664_minke_whale;evm.model.ctg94.44_sikadeer;sheepgene13180_sheep;cds_of_genewise9368_milu;ENSBTAG00000005025.4_cow;yakgene5554_yak;cds8986_whitetail;cbagene23449Bactrian_camel;cdrgene14730dromedary;ENSSSCG00000024424.1_pi…	FAM91A1|Protein FAM91A1
TF314841	evm.model.scaffold29.2804_muskdeer;bacgene11211_minke_whale;cds_of_genewise18004_milu;goatgene282_goat;evm.model.ctg75.49_sikadeer;cbagene22140Bactrian_camel;cdrgene11609dromedary;ENSBTAG00000007784.5_cow;ENSG00000121579.12_human;ENSSSCG00000011917.2_pig;evm.model.scaffold1391.3_reindeer;cds42005_whitetail	NAA50|N-alpha-acetyltransferase 50
TF315041	ENSGALP00000063292.1_chicken;yakgene20559_yak;evm.model.scaffold10231.1_reindeer;ENSSSCG00000007625.2_pig;ENSG00000130429.12_human;bacgene17979_minke_whale;cdrgene17587dromedary;ENSMUSG00000029622.16_mouse;ENSBTAG00000046248.1_cow;yakgene6699_yak;cds_of_m22484_okapi;cbagene1859Bactrian_camel;cds_of_m22585_giraffe;goatgene24135_goat;sheepgene26272_sheep;evm.model.scaffold10231.2_reindeer;cds17479_…	ARPC1B|Actin-related protein 2/3 complex subunit 1B;ARPC1A|Actin-related protein 2/3 complex subunit 1A
TF315541	sheepgene111_sheep;ENSGALP00000052554.1_chicken;ENSMUSG00000026289.15_mouse;ENSSSCG00000016300.2_pig;evm.model.scaffold590.4_reindeer;ENSG00000281089.2_human;ENSG00000085978.21_human;OWK05108.1_reddeer;evm.model.scaffold999.22088_muskdeer;goatgene2286_goat;sheepgene110_sheep;cds_of_m2378_giraffe;cds_of_m2424_okapi;yakgene8540_yak;ENSBTAG00000003928.5_cow;cds11477_whitetail;evm.model.ctg233.8_sika…	ATG16L1|Autophagy-related protein 16-1;ATG16L2|Autophagy-related protein 16-2
TF332441	ENSSSCG00000002887.2_pig;ENSMUSG00000036634.15_mouse;cds34819_whitetail;evm.model.ctg164.4_sikadeer;ENSBTAG00000017044.5_cow;yakgene9597_yak;cds_of_m19236_giraffe;evm.model.scaffold234.12854_muskdeer;goatgene28445_goat;goatgene18309_goat;goatgene18310_goat;goatgene27752_goat;evm.model.scaffold1517.8_reindeer;cds17181_whitetail;evm.model.ctg261.13_sikadeer;ENSBTAG00000008852.4_cow;yakgene24822_yak…	Mag|Myelin-associated glycoprotein;SIGLEC11|Sialic acid-binding Ig-like lectin 11;SIGLEC5|Sialic acid-binding Ig-like lectin 5;SIGLEC8|Sialic acid-binding Ig-like lectin 8
TF339541	evm.model.ctg180.7_sikadeer;evm.model.scaffold421.16858_muskdeer;cds16178_whitetail;cdrgene4403dromedary;evm.model.ctg189.19_sikadeer;OWK00479.1_reddeer;OWK12643.1_reddeer;evm.model.scaffold754.20543_muskdeer;OWK13860.1_reddeer;OWK03663.1_reddeer;evm.model.ctg238.14_sikadeer;ENSSSCG00000026997.1_pig;ENSSSCG00000027068.1_pig;ENSSSCG00000029495.1_pig;ENSSSCG00000027759.1_pig;ENSSSCG00000023152.1_pi…	gag|Gag polyprotein (Fragment);gag-pol|Gag-Pol polyprotein
TF352041	cds18709_whitetail;cds_of_m7906_okapi;cds_of_m7787_giraffe;evm.model.scaffold10.998_muskdeer;evm.model.scaffold829.3_reindeer;goatgene15411_goat;sheepgene19237_sheep;ENSBTAG00000010419.5_cow;yakgene25065_yak;evm.model.scaffold71.6501_muskdeer;ENSBTAG00000017701.5_cow;yakgene24348_yak;ENSSSCG00000007549.2_pig;cbagene1935Bactrian_camel;cdrgene23798dromedary;ENSGALP00000006227.5_chicken;evm.model.ct…	Cyp2f2|Cytochrome P450 2F2;CYP2S1|Cytochrome P450 2S1;CYP2B11|Cytochrome P450 2B11;CYP2J2|Cytochrome P450 2J2
TF353041	ENSGALP00000062839.1_chicken;ENSMUSG00000029919.5_mouse;ENSG00000163106.10_human;bacgene15865_minke_whale;ENSSSCG00000009194.2_pig;cbagene8957Bactrian_camel;cdrgene8066dromedary;cds25436_whitetail;cds_of_m10406_okapi;goatgene6469_goat;sheepgene10479_sheep;yakgene19124_yak;evm.model.scaffold217.12246_muskdeer;cds_of_genewise19778_roedeer;evm.model.ctg9.222_sikadeer;OWK07089.1_reddeer;cbagene24384B…	HPGDS|Hematopoietic prostaglandin D synthase;GSTA4|Glutathione S-transferase A4;GSTA2|Glutathione S-transferase A2;GSTA1|Glutathione S-transferase A1
TF354341	ENSMUSG00000044526.2_mouse;ENSG00000105428.5_human;sheepgene9271_sheep;cds32365_whitetail;ENSMUSG00000039328.11_mouse;evm.model.ctg5.77_sikadeer;OWK00328.1_reddeer;sheepgene27025_sheep;cds26037_whitetail;yakgene7288_yak;ENSBTAG00000016411.5_cow;evm.model.scaffold127.9398_muskdeer;cds_of_m9908_giraffe;cds_of_m10018_okapi;evm.model.scaffold94.16_reindeer;evm.model.scaffold24.2421_muskdeer;OWK15021.…	Rnf122|RING finger protein 122;RNF167|E3 ubiquitin-protein ligase RNF167
TF300042	OWK02636.1_reddeer;evm.model.scaffold268.13687_muskdeer;OWK07212.1_reddeer;evm.model.ctg15.150_sikadeer;OWK11649.1_reddeer;yakgene11398_yak;cds_of_m11653_giraffe;cds_of_m11756_okapi;ENSBTAG00000024806.4_cow;OWK09080.1_reddeer;yakgene15511_yak;sheepgene7121_sheep;sheepgene26882_sheep;ENSMUSG00000090451.1_mouse;ENSBTAG00000032382.2_cow;evm.model.scaffold1014.6_reindeer;ENSBTAG00000030199.2_cow;evm.…	Rpl17|60S ribosomal protein L17
TF314042	ENSGALP00000057247.1_chicken;ENSGALP00000052253.1_chicken;ENSSSCG00000012366.2_pig;ENSMUSG00000057421.12_mouse;evm.model.ctg111.83_sikadeer;ENSG00000001497.16_human;cbagene24227Bactrian_camel;cdrgene9149dromedary;bacgene17516_minke_whale;evm.model.scaffold1363.23387_muskdeer;goatgene26426_goat;sheepgene27498_sheep;ENSBTAG00000002210.5_cow;yakgene10940_yak;cds12580_whitetail;cds_of_genewise13804_r…	LAS1L|Ribosomal biogenesis protein LAS1L
TF314442	cbagene6697Bactrian_camel;cdrgene13902dromedary;ENSMUSG00000031226.13_mouse;bacgene14940_minke_whale;sheepgene27774_sheep;ENSG00000102390.10_human;ENSSSCG00000030577.1_pig;bacgene18948_minke_whale;bacgene14939_minke_whale;cds28710_whitetail;cds_of_m2231_okapi;ENSBTAG00000003609.3_cow;yakgene23409_yak;evm.model.ctg9.363_sikadeer;evm.model.scaffold1654.23897_muskdeer;evm.model.scaffold117.7_reindee…	PBDC1|Protein PBDC1
TF331842	ENSGALP00000015415.4_chicken;ENSG00000205413.7_human;ENSSSCG00000027372.1_pig;cbagene2438Bactrian_camel;cdrgene7240dromedary;bacgene25074_minke_whale;cds_of_m20091_giraffe;cds_of_m20068_okapi;evm.model.scaffold354.15388_muskdeer;goatgene4721_goat;sheepgene7748_sheep;ENSBTAG00000012894.6_cow;yakgene16419_yak;evm.model.ctg6.91_sikadeer;cds_of_genewise15943_roedeer;cds_of_genewise6388_milu;evm.model…	SAMD9|Sterile alpha motif domain-containing protein 9
TF332942	ENSGALP00000030991.4_chicken;ENSGALP00000062079.1_chicken;ENSSSCG00000015754.2_pig;ENSMUSG00000039842.15_mouse;ENSG00000147316.12_human;cbagene8829Bactrian_camel;cdrgene2969dromedary;cds_of_m13758_giraffe;cds_of_m13845_okapi;goatgene24977_goat;sheepgene26848_sheep;evm.model.ctg101.41_sikadeer;cds_of_genewise19227_milu;cds_of_genewise16555_roedeer;yakgene364_yak;ENSBTAG00000011032.5_cow;evm.model.…	MCPH1|Microcephalin
TF350742	evm.model.ctg16.114_sikadeer;ENSGALP00000049911.1_chicken;cds1565_whitetail;ENSMUSG00000038193.4_mouse;ENSG00000164107.8_human;goatgene8654_goat;cds_of_m19660_giraffe;ENSBTAG00000044123.2_cow;ENSSSCG00000009703.2_pig;sheepgene3729_sheep;evm.model.scaffold725.3_reindeer;OWK01049.1_reddeer;yakgene5772_yak;bacgene22651_minke_whale;cdrgene1975dromedary;bacgene1213_minke_whale;ENSMUSG00000037335.13_mo…	Hand2|Heart- and neural crest derivatives-expressed protein 2;HAND1|Heart- and neural crest derivatives-expressed protein 1;NHLH1|Helix-loop-helix protein 1;Tcf15|Transcription factor 15;TCF21|Transcription factor 21;MSC|Musculin;TCF23|Transcription factor 23
TF300743	cds6238_whitetail;ENSMUSG00000069041.8_mouse;ENSG00000151475.5_human;ENSSSCG00000009078.2_pig;bacgene6364_minke_whale;cbagene8212Bactrian_camel;cdrgene5610dromedary;OWK14850.1_reddeer;sheepgene20739_sheep;goatgene16994_goat;cds3268_whitetail;cds_of_m7693_giraffe;cds_of_m7816_okapi;ENSBTAG00000012826.3_cow;evm.model.ctg47.205_sikadeer;yakgene18484_yak;evm.model.scaffold119.9014_muskdeer;sheepgene1…	SLC25A31|ADP/ATP translocase 4;SLC25A5|ADP/ATP translocase 2;SLC25A6|ADP/ATP translocase 3
TF313443	cds_of_m15126_okapi;sheepgene7426_sheep;ENSGALP00000062355.1_chicken;ENSGALP00000054893.1_chicken;ENSGALP00000029867.4_chicken;ENSGALP00000023127.4_chicken;ENSGALP00000059265.1_chicken;ENSMUSG00000030353.15_mouse;bacgene4812_minke_whale;ENSG00000197905.8_human;goatgene6028_goat;cbagene1787Bactrian_camel;ENSSSCG00000000736.2_pig;evm.model.scaffold234.12786_muskdeer;cds_of_genewise21192_milu;cds_of…
TF315143	bacgene12108_minke_whale;ENSGALP00000055474.1_chicken;ENSGALP00000045664.1_chicken;OWK15667.1_reddeer;ENSG00000102931.7_human;cds_of_m3003_okapi;yakgene3009_yak;ENSBTAG00000000542.5_cow;cds_of_genewise14433_roedeer;evm.model.scaffold2309.1_reindeer;cds25074_whitetail;cds_of_genewise14530_milu;evm.model.ctg4.444_sikadeer	Cfap36|Cilia- and flagella-associated protein 36
TF319843	ENSMUSG00000060715.9_mouse;cds_of_genewise15409_roedeer;evm.model.scaffold217.21_reindeer;ENSBTAG00000020662.4_cow;evm.model.ctg30.407_sikadeer;ENSBTAG00000032446.1_cow;cbagene16672Bactrian_camel;cdrgene4975dromedary;bacgene12188_minke_whale;ENSGALP00000045196.1_chicken	Sarnp|SAP domain-containing ribonucleoprotein
TF328943	ENSMUSG00000029338.13_mouse;ENSG00000163297.16_human;bacgene1302_minke_whale;cbagene2619Bactrian_camel;cdrgene1047dromedary;ENSSSCG00000009256.2_pig;cds_of_m8723_okapi;evm.model.scaffold939.21803_muskdeer;OWK10256.1_reddeer;ENSG00000169604.19_human;ENSMUSG00000033420.12_mouse;cds_of_m20005_okapi;cds_of_m20024_giraffe;evm.model.scaffold1522.1_reindeer;ENSBTAG00000007808.6_cow;goatgene11917_goat;EN…	ANXA8|Annexin A8;Antxrl|Anthrax toxin receptor-like
TF330843	ENSGALP00000061687.1_chicken;ENSMUSG00000028581.17_mouse;ENSG00000162511.7_human;ENSSSCG00000025034.1_pig;cbagene7928Bactrian_camel;cdrgene4421dromedary;bacgene5058_minke_whale;goatgene1320_goat;sheepgene4697_sheep;evm.model.ctg55.231_sikadeer;evm.model.scaffold1306.2_reindeer;cds44804_whitetail;sheepgene5369_sheep;cds_of_genewise10329_milu;cds15404_whitetail;cds_of_genewise18220_roedeer;cdrgene1…	LAPTM5|Lysosomal-associated transmembrane protein 5;LAPTM4B|Lysosomal-associated transmembrane protein 4B
TF338743	OWK15779.1_reddeer;cbagene3903Bactrian_camel;cbagene15218Bactrian_camel;cdrgene17029dromedary;cds_of_genewise2203_roedeer;goatgene7941_goat;yakgene1798_yak;cbagene9407Bactrian_camel;ENSMUSG00000050605.17_mouse;goatgene17792_goat;sheepgene28729_sheep;sheepgene28635_sheep;yakgene25443_yak;ENSMUSG00000024298.14_mouse;yakgene15846_yak;cdrgene21424dromedary;goatgene541_goat;goatgene17813_goat;evm.mode…	ZNF529|Zinc finger protein 529;ZNF572|Zinc finger protein 572;ZNF709|Zinc finger protein 709;ZNF599|Zinc finger protein 599;ZNF570|Zinc finger protein 570;ZNF566|Zinc finger protein 566;ZNF461|Zinc finger protein 461
TF342243	cdrgene8599dromedary;cds_of_m13918_okapi;cds_of_m3643_okapi;cds_of_genewise5813_roedeer;cds_of_genewise15010_muskdeer;evm.model.ctg895.4_sikadeer;cds_of_m17140_giraffe;evm.model.scaffold1231.23017_muskdeer;evm.model.scaffold2077.24219_muskdeer;cds_of_m13773_giraffe;evm.model.ctg360.1_sikadeer;cds28010_whitetail	OR8J3|Olfactory receptor 8J3;OR5AS1|Olfactory receptor 5AS1
TF105144	ENSG00000187726.8_human;ENSMUSG00000030708.14_mouse;ENSSSCG00000014832.2_pig;cbagene23816Bactrian_camel;cdrgene1535dromedary;bacgene7475_minke_whale;cds_of_m2239_giraffe;cds_of_m2272_okapi;goatgene14983_goat;sheepgene19638_sheep;evm.model.scaffold170.10938_muskdeer;ENSBTAG00000003682.3_cow;yakgene7099_yak;cds_of_m11186_okapi;cds_of_m13279_okapi;evm.model.ctg36.90_sikadeer;evm.model.scaffold314.14…	DNAJB4|DnaJ homolog subfamily B member 4;DNAJB11|DnaJ homolog subfamily B member 11;DNAJA1|DnaJ homolog subfamily A member 1;DNAJA4|DnaJ homolog subfamily A member 4
TF300044	ENSSSCG00000009539.1_pig;OWJ99223.1_reddeer;evm.model.scaffold3.194_muskdeer;evm.model.scaffold3.195_muskdeer;evm.model.scaffold106.8466_muskdeer;ENSSSCG00000023250.1_pig;ENSSSCG00000022130.1_pig;OWK06640.1_reddeer;OWK08234.1_reddeer;evm.model.scaffold277.6_reindeer;evm.model.scaffold33.3161_muskdeer;OWK00188.1_reddeer;evm.model.ctg104.42_sikadeer;OWK08694.1_reddeer;sheepgene5792_sheep;evm.model.…	RPL5|60S ribosomal protein L5
TF300644	ENSG00000106526.10_human;ENSSSCG00000027419.1_pig;evm.model.ctg35.254_sikadeer;OWJ99812.1_reddeer;evm.model.scaffold708.20238_muskdeer;cbagene23915Bactrian_camel;OWJ99959.1_reddeer;cds_of_genewise6198_milu;cds_of_genewise952_roedeer;evm.model.scaffold751.20528_muskdeer;cds_of_m15038_okapi;evm.model.scaffold1517.4_reindeer;cbagene23916Bactrian_camel;sheepgene4208_sheep;yakgene11545_yak;ENSMUSG0000…	ACTR3|Actin-related protein 3;ACTR3B|Actin-related protein 3B
TF312844	evm.model.ctg11.253_sikadeer;evm.model.scaffold261.10_reindeer;ENSG00000198722.14_human;sheepgene3364_sheep;goatgene9020_goat;ENSMUSG00000028456.18_mouse;ENSGALP00000049858.1_chicken;cbagene8455Bactrian_camel;cdrgene20410dromedary;bacgene26039_minke_whale;ENSBTAG00000011397.5_cow;yakgene14232_yak;cds_of_m6857_giraffe;cds_of_m6971_okapi;evm.model.scaffold19.1969_muskdeer;ENSMUSG00000034799.16_mous…	Unc13b|Protein unc-13 homolog B;UNC13A|Protein unc-13 homolog A
TF314644	OWK02656.1_reddeer;ENSMUSG00000039607.15_mouse;ENSSSCG00000011222.2_pig;evm.model.ctg27.27_sikadeer;ENSG00000144642.21_human;evm.model.scaffold1236.3_reindeer;cds24958_whitetail;ENSSSCG00000024976.1_pig;cds_of_m19749_giraffe;cbagene13514Bactrian_camel;cdrgene5766dromedary;bacgene21829_minke_whale;sheepgene22080_sheep;ENSBTAG00000044062.2_cow;yakgene14692_yak;sheepgene22079_sheep;goatgene21327_goa…	RBMS3|RNA-binding motif, single-stranded-interacting protein 3;RBMS2|RNA-binding motif, single-stranded-interacting protein 2;RBMS1|RNA-binding motif, single-stranded-interacting protein 1
TF331744	cds11527_whitetail;ENSMUSG00000109858.1_mouse;cds_of_m21018_okapi;evm.model.scaffold788.20838_muskdeer;ENSSSCG00000012370.1_pig;ENSBTAG00000045736.1_cow;yakgene4545_yak;goatgene27278_goat;sheepgene27493_sheep;evm.model.ctg111.80_sikadeer;ENSMUSG00000027805.16_mouse;ENSBTAG00000011150.5_cow;goatgene749_goat;cds_of_m6707_giraffe;bacgene6850_minke_whale;sheepgene14598_sheep;yakgene19794_yak;bacgene2…	Pfn2|Profilin-2;PFN1|Profilin-1;PFN3|Profilin-3
TF350844	yakgene8916_yak;cds_of_m5033_okapi;evm.model.ctg198.54_sikadeer;cds_of_genewise16767_roedeer;ENSG00000177599.12_human;sheepgene23366_sheep;yakgene19866_yak;cds_of_m280_okapi;cds34461_whitetail;sheepgene9080_sheep;cds_of_genewise4576_roedeer;bacgene2013_minke_whale;cbagene9763Bactrian_camel;yakgene22085_yak;cdrgene15234dromedary;cdrgene15244dromedary;ENSSSCG00000021946.1_pig;cbagene1719Bactrian_ca…	ZNF623|Zinc finger protein 623;ZFP14|Zinc finger protein 14 homolog
TF300745	ENSGALP00000008095.4_chicken;ENSMUSG00000039197.9_mouse;ENSBTAG00000032859.3_cow;cds_of_m6777_okapi;cds_of_m17504_giraffe;cds_of_genewise14667_roedeer;ENSG00000156110.13_human;yakgene13402_yak;evm.model.ctg57.140_sikadeer;evm.model.scaffold2.172_muskdeer;goatgene25128_goat;sheepgene26681_sheep;cds_of_m6664_giraffe;ENSBTAG00000011072.5_cow;yakgene23677_yak;bacgene2044_minke_whale;ENSSSCG0000001031…	Adk|Adenosine kinase
TF333745	ENSMUSG00000020712.11_mouse;ENSSSCG00000017285.2_pig;cbagene10777Bactrian_camel;cdrgene8901dromedary;goatgene19803_goat;sheepgene15279_sheep;evm.model.scaffold59.5803_muskdeer;cds_of_m14441_okapi;ENSBTAG00000024947.3_cow;yakgene25358_yak;cds37977_whitetail;evm.model.scaffold59.5798_muskdeer;cds21505_whitetail;evm.model.scaffold329.4_reindeer;evm.model.ctg51.324_sikadeer;cds19064_whitetail;evm.mod…	ICAM2|Intercellular adhesion molecule 2;Icam4|Intercellular adhesion molecule 4;ICAM3|Intercellular adhesion molecule 3;ICAM1|Intercellular adhesion molecule 1
TF333945	ENSGALP00000051617.1_chicken;ENSMUSG00000059857.15_mouse;ENSG00000162631.18_human;cds_of_m8850_okapi;cbagene3028Bactrian_camel;cdrgene4218dromedary;bacgene4265_minke_whale;ENSSSCG00000006852.3_pig;evm.model.scaffold464.17493_muskdeer;cds_of_m8734_giraffe;cds32955_whitetail;ENSBTAG00000014530.5_cow;yakgene6787_yak;evm.model.ctg32.27_sikadeer;sheepgene849_sheep;goatgene2991_goat;ENSG00000196358.10_…	NTNG1|Netrin-G1;NTNG2|Netrin-G2;Ntn3|Netrin-3
TF337145	ENSGALP00000046541.1_chicken;evm.model.ctg109.11_sikadeer;ENSMUSG00000023993.6_mouse;cds_of_m4481_okapi;cds_of_m3955_giraffe;OWK13180.1_reddeer;ENSSSCG00000029416.1_pig;ENSBTAG00000006485.5_cow;yakgene9974_yak;goatgene22766_goat;sheepgene22922_sheep;cds_of_m4007_okapi;evm.model.scaffold16.1709_muskdeer;cbagene24259Bactrian_camel;cdrgene5316dromedary;cds_of_m4406_giraffe;yakgene9975_yak;cds35907_w…	PIGR|Polymeric immunoglobulin receptor;TREML1|Trem-like transcript 1 protein
TF338345	ENSMUSG00000046718.8_mouse;ENSG00000130303.12_human;cbagene23078Bactrian_camel;cdrgene19974dromedary;bacgene24860_minke_whale;evm.model.ctg426.3_sikadeer;goatgene8478_goat;sheepgene8808_sheep;evm.model.scaffold778.5_reindeer;yakgene11359_yak;ENSBTAG00000045588.1_cow;yakgene24801_yak;goatgene8477_goat;sheepgene8809_sheep;cds4441_whitetail;evm.model.scaffold778.6_reindeer;OWK11691.1_reddeer;evm.mod…	Bst2|Bone marrow stromal antigen 2
TF351745	ENSMUSG00000034997.4_mouse;cds_of_m8248_okapi;cds_of_m8139_giraffe;goatgene12867_goat;sheepgene13715_sheep;evm.model.scaffold66.6137_muskdeer;cds17592_whitetail;ENSBTAG00000013498.2_cow;yakgene10266_yak;cds_of_genewise8457_milu;evm.model.ctg7.119_sikadeer;ENSG00000102468.10_human;ENSSSCG00000009406.2_pig;cbagene7294Bactrian_camel;cdrgene8270dromedary;bacgene18118_minke_whale;evm.model.scaffold575…	HTR2A|5-hydroxytryptamine receptor 2A;HTR2C|5-hydroxytryptamine receptor 2C
TF106246	ENSG00000143742.12_human;ENSMUSG00000026511.7_mouse;cds41810_whitetail;cds_of_m16715_giraffe;ENSBTAG00000033322.2_cow;evm.model.ctg185.8_sikadeer;cds_of_genewise19300_roedeer;cds_of_genewise16407_milu;bacgene2569_minke_whale;cbagene2534Bactrian_camel;cdrgene1782dromedary;goatgene15936_goat;ENSSSCG00000028491.1_pig;sheepgene15816_sheep;yakgene17322_yak;evm.model.scaffold229.12536_muskdeer;OWK08415…	SRP9|Signal recognition particle 9 kDa protein
TF317546	ENSSSCG00000014400.1_pig;OWK06309.1_reddeer;evm.model.ctg23.189_sikadeer;evm.model.scaffold2200.1_reindeer;OWK02125.1_reddeer;OWK12406.1_reddeer;evm.model.ctg60.416_sikadeer;yakgene5761_yak;evm.model.scaffold49.57_reindeer;ENSSSCG00000030625.1_pig;cds_of_genewise13606_roedeer;cds_of_m14788_okapi;evm.model.scaffold218.8_reindeer;bacgene9230_minke_whale;sheepgene20187_sheep;cds26854_whitetail;ENSGA…	Btf3|Transcription factor BTF3;YD286_MOUSE|Glutaredoxin-like protein C5orf63 homolog;BTF3L4|Transcription factor BTF3 homolog 4
TF326846	evm.model.ctg225.49_sikadeer;ENSMUSG00000052751.16_mouse;cbagene9891Bactrian_camel;cdrgene3832dromedary;ENSG00000214022.11_human;bacgene16317_minke_whale;evm.model.scaffold591.19127_muskdeer;goatgene3914_goat;cds_of_m19153_okapi;evm.model.ctg82.10_sikadeer;cds_of_m19138_giraffe;cds25663_whitetail;evm.model.scaffold591.19132_muskdeer;cds_of_genewise10332_roedeer;cds_of_genewise1991_milu;cds25677_w…	ZNF256|Zinc finger protein 256;REPIN1|Replication initiator 1;Zfp27|Zinc finger protein 27;ZNF197|Zinc finger protein 197;ZNF786|Zinc finger protein 786
TF332146	ENSSSCG00000010242.2_pig;ENSMUSG00000031600.10_mouse;ENSG00000155975.9_human;cbagene8743Bactrian_camel;cdrgene20467dromedary;bacgene7739_minke_whale;OWK00312.1_reddeer;evm.model.scaffold393.5_reindeer;evm.model.ctg9.179_sikadeer;cds_of_genewise14840_muskdeer;ENSSSCG00000006984.2_pig	VPS37A|Vacuolar protein sorting-associated protein 37A
TF332646	OWK12455.1_reddeer;cbagene9465Bactrian_camel;cdrgene6189dromedary;cdrgene20740dromedary;cbagene12395Bactrian_camel;cdrgene5039dromedary;ENSG00000185231.4_human;ENSMUSG00000045569.6_mouse;ENSSSCG00000027908.1_pig;bacgene25445_minke_whale;ENSBTAG00000011038.4_cow;yakgene5945_yak;cds_of_m6760_okapi;cds_of_m6647_giraffe;evm.model.scaffold221.12362_muskdeer;evm.model.ctg67.163_sikadeer;cds29289_whitet…	MC2R|Adrenocorticotropic hormone receptor;Mc3r|Melanocortin receptor 3;MC4R|Melanocortin receptor 4
TF300147	OWK12629.1_reddeer;evm.model.ctg55.171_sikadeer;goatgene1260_goat;evm.model.scaffold2071.13_reindeer;ENSBTAG00000004416.3_cow;yakgene9390_yak;cds25224_whitetail;cds_of_m2733_okapi;cds_of_m2667_giraffe;evm.model.ctg14.345_sikadeer;ENSMUSG00000053838.14_mouse;ENSG00000015676.17_human;cbagene21128Bactrian_camel;cdrgene10778dromedary;evm.model.scaffold1615.4_reindeer;ENSSSCG00000016747.2_pig;bacgene1…	NUDC|Nuclear migration protein nudC;NUDCD3|NudC domain-containing protein 3
TF300647	evm.model.ctg1.96_sikadeer;ENSGALP00000064661.1_chicken;ENSGALP00000051382.1_chicken;ENSMUSG00000003808.18_mouse;ENSG00000179115.10_human;evm.model.scaffold31092.1_reindeer;cbagene9381Bactrian_camel;cdrgene18935dromedary;ENSSSCG00000013745.2_pig;evm.model.scaffold314.14591_muskdeer;bacgene6079_minke_whale;goatgene8257_goat;sheepgene9007_sheep;ENSBTAG00000021374.4_cow;yakgene14026_yak;evm.model.sc…	FARSA|Phenylalanine--tRNA ligase alpha subunit
TF314547	evm.model.ctg728.2_sikadeer;ENSMUSG00000021770.10_mouse;sheepgene26687_sheep;sheepgene26688_sheep;cds_of_m5298_okapi;cds_of_m5208_giraffe;goatgene25123_goat;evm.model.scaffold2.178_muskdeer;ENSG00000164023.14_human;ENSMUSG00000040451.17_mouse;ENSG00000198964.13_human;ENSSSCG00000010433.2_pig;cbagene22454Bactrian_camel;cdrgene7453dromedary	SAMD8|Sphingomyelin synthase-related protein 1
TF314947	evm.model.ctg111.31_sikadeer;evm.model.scaffold361.15568_muskdeer;ENSSSCG00000023534.1_pig;bacgene1083_minke_whale;bacgene2988_minke_whale;ENSSSCG00000029623.1_pig;cdrgene16941dromedary;ENSSSCG00000008425.1_pig;ENSSSCG00000022326.1_pig;cdrgene14889dromedary;ENSGALP00000013710.3_chicken;ENSGALP00000063847.1_chicken;cds_of_m9338_okapi;cds_of_m9219_giraffe;evm.model.scaffold25.7_reindeer;cbagene8635…	RPL32|60S ribosomal protein L32
TF329247	ENSMUSG00000028437.14_mouse;evm.model.scaffold321.14740_muskdeer;ENSG00000165006.13_human;evm.model.scaffold260.13524_muskdeer;ENSSSCG00000030649.1_pig;ENSSSCG00000021761.2_pig;evm.model.ctg12.298_sikadeer;ENSBTAG00000000320.5_cow;yakgene16653_yak;goatgene9231_goat;sheepgene3159_sheep;cds_of_m14653_giraffe;cds_of_m14731_okapi;OWK07347.1_reddeer;cds_of_genewise5781_milu;cds27701_whitetail;cds_of_g…	UBAP1|Ubiquitin-associated protein 1
TF330647	ENSMUSG00000058952.12_mouse;ENSG00000205403.12_human;ENSBTAG00000034501.3_cow;yakgene9734_yak;goatgene6377_goat;sheepgene10377_sheep;evm.model.scaffold245.13088_muskdeer;OWK06902.1_reddeer;cds_of_m16984_giraffe;cds_of_m17040_okapi;evm.model.scaffold1562.3_reindeer;evm.model.ctg9.330_sikadeer;goatgene15516_goat;sheepgene19119_sheep;ENSBTAG00000008342.5_cow;yakgene10711_yak;cds_of_m5051_giraffe;cds…	Cfi|Complement factor I;CTRB_BOVIN|Chymotrypsinogen B;CTRA_BOVIN|Chymotrypsinogen A;Prss21|Testisin;PRSS45|Serine protease 45;Prss44|Serine protease 44;TMPRSS2|Transmembrane protease serine 2
TF331447	evm.model.ctg67.90_sikadeer;OWK04629.1_reddeer;evm.model.scaffold2743.4_reindeer;cbagene9285Bactrian_camel;ENSMUSG00000001017.15_mouse;cds_of_m14194_giraffe;sheepgene1281_sheep;ENSG00000160679.12_human;cds8687_whitetail;ENSSSCG00000022107.2_pig;cdrgene825dromedary;goatgene3420_goat;cds_of_m14270_okapi;cds_of_genewise13913_roedeer;yakgene23968_yak;cds_of_genewise5903_milu;bacgene11191_minke_whale;…	CHTOP|Chromatin target of PRMT1 protein
TF300448	ENSGALP00000047425.1_chicken;ENSMUSG00000001229.7_mouse;ENSSSCG00000026063.1_pig;ENSG00000142002.16_human;cds_of_m14555_giraffe;cds_of_m14629_okapi;evm.model.scaffold279.4_reindeer;ENSBTAG00000021134.5_cow;evm.model.scaffold120.9107_muskdeer;cds_of_m4921_giraffe;cds_of_m5005_okapi;ENSGALP00000060682.1_chicken;ENSMUSG00000035000.8_mouse;ENSG00000197635.9_human;evm.model.scaffold1157.6_reindeer;ENS…	DPP4|Dipeptidyl peptidase 4;DPP6|Dipeptidyl aminopeptidase-like protein 6
TF312848	evm.model.ctg549.1_sikadeer;ENSGALP00000010125.2_chicken;evm.model.scaffold42.3832_muskdeer;sheepgene16960_sheep;goatgene13378_goat;cds_of_m12234_okapi;cds_of_m12126_giraffe;yakgene25783_yak;ENSBTAG00000019984.5_cow;cds_of_genewise7606_milu;cds40306_whitetail;evm.model.scaffold3906.1_reindeer;cds_of_genewise948_roedeer;ENSMUSG00000027454.10_mouse;ENSG00000101003.9_human;cbagene23706Bactrian_camel…	GINS1|DNA replication complex GINS protein PSF1
TF315148	ENSGALP00000054463.1_chicken;yakgene23844_yak;ENSMUSG00000022354.3_mouse;ENSG00000147684.7_human;evm.model.scaffold30.2923_muskdeer;ENSSSCG00000005976.3_pig;bacgene19670_minke_whale;cdrgene14736dromedary;cbagene23456Bactrian_camel;sheepgene13172_sheep;cds16930_whitetail;cds_of_m12370_giraffe;cds_of_m12482_okapi;evm.model.ctg83.28_sikadeer;evm.model.scaffold60.8_reindeer	NDUFB9|NADH dehydrogenase [ubiquinone] 1 beta subcomplex subunit 9
TF321348	evm.model.scaffold42.3862_muskdeer;evm.model.ctg115.37_sikadeer;OWK03259.1_reddeer;OWK12691.1_reddeer;ENSSSCG00000003593.2_pig;evm.model.scaffold75.6612_muskdeer;sheepgene4693_sheep;yakgene19909_yak	Nkain4|Sodium/potassium-transporting ATPase subunit beta-1-interacting protein 4
TF323448	ENSMUSG00000051412.6_mouse;ENSGALP00000059872.1_chicken;ENSGALP00000031702.3_chicken;cbagene19191Bactrian_camel;cdrgene7968dromedary;bacgene13254_minke_whale;evm.model.ctg243.18_sikadeer;ENSSSCG00000029615.1_pig;goatgene27871_goat;ENSG00000124333.15_human;sheepgene27862_sheep;yakgene13513_yak;cds23737_whitetail;evm.model.scaffold1219.22970_muskdeer;evm.model.scaffold4045.1_reindeer;ENSMUSG0000010…	VAMP7|Vesicle-associated membrane protein 7;VAMP714|Vesicle-associated membrane protein 714
TF323548	ENSSSCG00000029470.1_pig;ENSGALP00000046019.1_chicken;bacgene3206_minke_whale;ENSMUSG00000029649.10_mouse;ENSG00000132963.7_human;bacgene21133_minke_whale;cds_of_m8439_giraffe;evm.model.ctg25.349_sikadeer;cds33604_whitetail;evm.model.scaffold124.9268_muskdeer;bacgene217_minke_whale;goatgene12743_goat;cbagene7414Bactrian_camel;cdrgene5160dromedary;yakgene15710_yak;sheepgene13858_sheep;ENSBTAG00000…	POMP|Proteasome maturation protein
TF331648	ENSMUSG00000020424.3_mouse;cds_of_m10909_giraffe;sheepgene21173_sheep;ENSG00000239282.7_human;cbagene7235Bactrian_camel;cdrgene17681dromedary;ENSSSCG00000009998.2_pig;evm.model.scaffold95.28_reindeer;bacgene5148_minke_whale;evm.model.scaffold390.16221_muskdeer;goatgene16599_goat;yakgene991_yak;ENSBTAG00000018084.5_cow;ENSG00000239521.7_human;evm.model.ctg22.58_sikadeer;cds_of_genewise3893_milu	CASTOR2|GATS-like protein 1
TF338348	ENSSSCG00000024661.1_pig;ENSMUSG00000109129.1_mouse;ENSMUSG00000051184.7_mouse;ENSG00000171443.6_human;cbagene15192Bactrian_camel;cdrgene17007dromedary;bacgene13603_minke_whale;sheepgene18713_sheep;evm.model.ctg222.37_sikadeer;cds28444_whitetail;evm.model.scaffold368.15773_muskdeer;goatgene18474_goat;yakgene26100_yak;sheepgene18711_sheep;ENSG00000213015.8_human;bacgene8939_minke_whale;ENSMUSG0000…	ZNF524|Zinc finger protein 524;Znf580|Zinc finger protein 580;ZNF581|Zinc finger protein 581
TF339348	ENSMUSG00000095180.8_mouse;ENSMUSG00000097306.8_mouse;ENSMUSG00000050197.5_mouse;ENSMUSG00000071766.12_mouse;ENSMUSG00000097600.3_mouse;ENSMUSG00000071767.4_mouse;ENSMUSG00000079626.2_mouse;ENSMUSG00000097270.2_mouse;ENSG00000203989.4_human;ENSG00000131721.5_human;ENSG00000101883.4_human;sheepgene28059_sheep;yakgene712_yak;evm.model.ctg171.27_sikadeer;cds35975_whitetail;cbagene4225Bactrian_camel;…	Alx1|ALX homeobox protein 1;Thap12|52 kDa repressor of the inhibitor of the protein kinase;ESX1|Homeobox protein ESX1
TF339848	ENSG00000179930.5_human;sheepgene18852_sheep;ENSMUSG00000096916.7_mouse;ENSMUSG00000030604.9_mouse;evm.model.ctg279.2_sikadeer;ENSMUSG00000030823.6_mouse;ENSG00000180855.15_human;ENSMUSG00000070709.12_mouse;bacgene8919_minke_whale;cds_of_m487_okapi;ENSBTAG00000018242.4_cow;evm.model.ctg164.74_sikadeer;ENSMUSG00000062931.15_mouse;ENSMUSG00000049421.13_mouse;evm.model.ctg217.38_sikadeer;goatgene186…	ZNF665|Zinc finger protein 665;ZNF345|Zinc finger protein 345;ZNF850|Zinc finger protein 850;ZNF211|Zinc finger protein 211;ZNF208|Zinc finger protein 208;ZNF256|Zinc finger protein 256;ZNF814|Putative uncharacterized zinc finger protein 814;ZNF304|Zinc finger protein 304;ZNF551|Zinc finger protein 551;ZNF548|Zinc finger protein 548;ZNF418|Zinc finger protein 418;ZNF530|Zinc finger protein 530
TF352648	evm.model.scaffold444.17223_muskdeer;evm.model.ctg256.11_sikadeer;goatgene18016_goat;yakgene10836_yak;ENSG00000234465.10_human;ENSMUSG00000011632.7_mouse;cbagene3769Bactrian_camel;cdrgene8758dromedary;bacgene3193_minke_whale;bacgene3195_minke_whale;bacgene712_minke_whale;bacgene3016_minke_whale;sheepgene18301_sheep;evm.model.scaffold444.17216_muskdeer;evm.model.scaffold444.17217_muskdeer;sheepgen…	Pinlyp|phospholipase A2 inhibitor and Ly6/PLAUR domain-containing protein
TF106449	ENSMUSG00000038437.11_mouse;sheepgene14967_sheep;cdrgene2577dromedary;ENSG00000275851.4_human;ENSG00000275023.4_human;cds_of_m7051_okapi;cds41891_whitetail;cds_of_m6934_giraffe;evm.model.ctg84.81_sikadeer;evm.model.scaffold120.9113_muskdeer;bacgene3989_minke_whale;ENSBTAG00000015487.4_cow;evm.model.ctg60.287_sikadeer;goatgene8007_goat;ENSG00000127663.14_human;ENSMUSG00000024201.12_mouse;cds_of_m9…	MLLT6|Protein AF-17;KDM4B|Lysine-specific demethylase 4B;Jade2|Protein Jade-2
TF312849	ENSMUSG00000039745.8_mouse;cbagene17356Bactrian_camel;cds_of_m8198_okapi;yakgene5432_yak;evm.model.ctg59.121_sikadeer;ENSBTAG00000013419.3_cow;OWK17292.1_reddeer;cds_of_genewise7201_milu	HTATIP2|Oxidoreductase HTATIP2
TF317649	evm.model.scaffold2097.3_reindeer;evm.model.scaffold2576.1_reindeer;evm.model.scaffold12783.1_reindeer;ENSMUSG00000069117.3_mouse;cds_of_m1613_okapi;yakgene4998_yak;ENSG00000227794.5_human;bacgene18173_minke_whale;cbagene5442Bactrian_camel;cdrgene19542dromedary;ENSBTAG00000002648.2_cow;evm.model.ctg68.267_sikadeer;goatgene22884_goat;ENSG00000096150.9_human;ENSG00000231500.6_human;ENSG00000235650.…	Rps18|40S ribosomal protein S18
TF331749	OWK03714.1_reddeer;cds_of_m13703_giraffe;cds_of_m13791_okapi;ENSBTAG00000003110.5_cow;bacgene4163_minke_whale;cbagene4940Bactrian_camel;cdrgene20136dromedary
TF331849	ENSMUSG00000051550.10_mouse;ENSG00000218891.4_human;evm.model.scaffold1422.26_reindeer;evm.model.scaffold368.15775_muskdeer;goatgene18477_goat;evm.model.ctg222.35_sikadeer;cds28450_whitetail;evm.model.scaffold201.9_reindeer;ENSMUSG00000049728.14_mouse;ENSG00000167394.12_human;cbagene23317Bactrian_camel;cdrgene20787dromedary;bacgene17751_minke_whale;ENSSSCG00000007767.2_pig;cds_of_m4105_okapi;ENSB…	Znf579|Zinc finger protein 579
TF331949	bacgene22735_minke_whale;cbagene23020Bactrian_camel;sheepgene12119_sheep;cdrgene5384dromedary;ENSGALP00000048471.1_chicken;ENSMUSG00000058145.16_mouse;ENSG00000140470.13_human;ENSSSCG00000021550.1_pig;cbagene15912Bactrian_camel;cdrgene11847dromedary;cds30069_whitetail;evm.model.scaffold663.19842_muskdeer;bacgene21487_minke_whale;cds_of_m12030_giraffe;cds_of_m12134_okapi;evm.model.scaffold1169.1_r…	ADAMTS17|A disintegrin and metalloproteinase with thrombospondin motifs 17;ADAMTS5|A disintegrin and metalloproteinase with thrombospondin motifs 5;ADAMTS3|A disintegrin and metalloproteinase with thrombospondin motifs 3;ADAMTS9|A disintegrin and metalloproteinase with thrombospondin motifs 9;Adamts20|A disintegrin and metalloproteinase with thrombospondin motifs 20;ADAMTS16|A disintegrin and met…
TF332849	ENSMUSG00000042032.13_mouse;evm.model.ctg32.6_sikadeer;ENSG00000038274.16_human;ENSSSCG00000021229.1_pig;cbagene23167Bactrian_camel;bacgene5669_minke_whale;cds_of_m7417_giraffe;evm.model.scaffold515.18211_muskdeer;cds1875_whitetail;OWK11926.1_reddeer;goatgene7217_goat;sheepgene10110_sheep;yakgene2743_yak;ENSBTAG00000012350.3_cow;cds_of_m7538_okapi;cds_of_genewise8566_roedeer	MAT2B|Methionine adenosyltransferase 2 subunit beta
TF335549	ENSG00000278801.3_human;ENSG00000211898.7_human;OWK07223.1_reddeer;OWK13939.1_reddeer;cds_of_m21624_giraffe;ENSBTAG00000035530.3_cow;OWK14387.1_reddeer;yakgene15106_yak;goatgene16540_goat;sheepgene21230_sheep;ENSG00000211641.2_human;goatgene28255_goat;cds_of_m21770_okapi;ENSBTAG00000010674.5_cow;ENSG00000211643.2_human;cbagene71Bactrian_camel;cdrgene17639dromedary;bacgene22969_minke_whale;bacgene…	IGLV1-51|Ig lambda chain V-I region BL2;Igkc|Ig kappa chain C region;IGLL5|Immunoglobulin lambda-like polypeptide 5
TF101150	evm.model.scaffold116.8815_muskdeer;OWK05473.1_reddeer;ENSGALP00000050945.1_chicken;ENSMUSG00000034432.11_mouse;bacgene9614_minke_whale;cbagene4818Bactrian_camel;cdrgene4160dromedary;ENSG00000198612.10_human;ENSSSCG00000016323.2_pig;yakgene22454_yak;bacgene16480_minke_whale;evm.model.ctg66.79_sikadeer;cds_of_m3566_giraffe;cds_of_m3627_okapi	COPS8|COP9 signalosome complex subunit 8
TF313850	evm.model.ctg60.264_sikadeer;cdrgene10238dromedary;ENSMUSG00000002658.9_mouse;ENSG00000125651.13_human;OWK12573.1_reddeer;cds32085_whitetail;evm.model.scaffold371.23_reindeer;bacgene3956_minke_whale;ENSSSCG00000013539.2_pig;evm.model.scaffold120.9140_muskdeer;cds_of_genewise1709_roedeer;sheepgene9241_sheep;evm.model.scaffold371.14_reindeer;cds32069_whitetail;yakgene15245_yak;goatgene8037_goat;ENS…	GTF2F1|General transcription factor IIF subunit 1
TF314150	ENSMUSG00000032743.15_mouse;ENSSSCG00000023454.1_pig;ENSSSCG00000007814.3_pig;ENSG00000047578.12_human;OWK11353.1_reddeer;cbagene14475Bactrian_camel;cdrgene16510dromedary;bacgene17658_minke_whale;evm.model.scaffold248.13108_muskdeer;evm.model.scaffold580.5_reindeer;cds24093_whitetail;ENSBTAG00000006129.6_cow;yakgene8061_yak;goatgene23783_goat;sheepgene25936_sheep;cds_of_m19742_okapi;evm.model.ctg…	KATNIP|Uncharacterized protein KIAA0556
TF318550	ENSMUSG00000026547.15_mouse;bacgene5930_minke_whale;cbagene10542Bactrian_camel;cdrgene5132dromedary;ENSG00000158710.14_human;evm.model.ctg43.124_sikadeer;ENSSSCG00000006395.2_pig;evm.model.scaffold763.20631_muskdeer;ENSBTAG00000002068.2_cow;cds_of_m1270_giraffe;cds_of_m1281_okapi;sheepgene1497_sheep;yakgene5688_yak;goatgene3636_goat;cds_of_genewise20290_roedeer;cds_of_genewise2627_milu;yakgene398…	TAGLN2|Transgelin-2;CNN3|Calponin-3
TF318650	evm.model.ctg13.128_sikadeer;evm.model.scaffold174.11024_muskdeer;goatgene26649_goat;sheepgene27316_sheep;bacgene1709_minke_whale;evm.model.scaffold70.6400_muskdeer;evm.model.scaffold84.7175_muskdeer;ENSMUSG00000090538.1_mouse;evm.model.scaffold1738.2_reindeer;bacgene23947_minke_whale;cds_of_m12064_okapi;evm.model.scaffold3178.1_reindeer;evm.model.scaffold3178.2_reindeer;bacgene9706_minke_whale;E…	Rps15|40S ribosomal protein S15
TF321650	evm.model.scaffold388.73_reindeer;ENSGALP00000063790.1_chicken;ENSMUSG00000020832.14_mouse;ENSG00000132591.11_human;ENSSSCG00000017776.2_pig;cbagene15734Bactrian_camel;cbagene12493Bactrian_camel;cdrgene6694dromedary;bacgene15693_minke_whale;cds46594_whitetail;goatgene18939_goat;evm.model.scaffold408.16693_muskdeer;OWK14111.1_reddeer;evm.model.scaffold591.19124_muskdeer;cds_of_m20491_giraffe;cds_o…
TF333250	ENSGALP00000059239.1_chicken;ENSGALP00000021851.4_chicken;ENSGALP00000062282.1_chicken;ENSMUSG00000001517.14_mouse;ENSG00000111206.12_human;yakgene17394_yak;evm.model.scaffold10058.24857_muskdeer;evm.model.scaffold25.2507_muskdeer;cds_of_m9589_giraffe;cds_of_m9702_okapi;goatgene6032_goat;sheepgene7429_sheep;ENSBTAG00000015875.2_cow;yakgene21003_yak;goatgene19994_goat;evm.model.ctg51.151_sikadeer;…	FOXJ1|Forkhead box protein J1;FOXI2|Forkhead box protein I2
TF338250	ENSG00000234409.6_human;cds20107_whitetail;cdrgene24393dromedary;evm.model.ctg207.93_sikadeer;ENSMUSG00000030292.10_mouse;ENSG00000165935.9_human;cbagene3638Bactrian_camel;cdrgene21554dromedary;ENSSSCG00000000550.2_pig;bacgene9097_minke_whale;evm.model.scaffold841.21276_muskdeer;cds_of_genewise14259_roedeer;cds26717_whitetail;goatgene5696_goat;sheepgene7096_sheep;evm.model.scaffold16.14_reindeer;…	SMCO2|Single-pass membrane and coiled-coil domain-containing protein 2
TF105551	bacgene9947_minke_whale;yakgene2136_yak;ENSBTAG00000000469.3_cow;goatgene7545_goat;ENSG00000113575.9_human;cds_of_genewise13140_roedeer;yakgene3931_yak;cds24219_whitetail;ENSMUSG00000020349.4_mouse;cbagene22700Bactrian_camel;sheepgene9744_sheep;OWK11880.1_reddeer;cdrgene14126dromedary;ENSBTAG00000009245.4_cow;evm.model.ctg5.91_sikadeer;goatgene16888_goat;goatgene24821_goat;evm.model.scaffold1124.…	PPP2CB|Serine/threonine-protein phosphatase 2A catalytic subunit beta isoform
TF106351	evm.model.scaffold32.3122_muskdeer;cds_of_m6828_giraffe;evm.model.scaffold481.17757_muskdeer;ENSBTAG00000011354.4_cow;yakgene18136_yak;goatgene6929_goat;sheepgene10948_sheep;evm.model.ctg84.391_sikadeer;cds27368_whitetail;evm.model.scaffold114.8_reindeer;cds_of_genewise5647_milu;ENSSSCG00000009223.2_pig;bacgene15907_minke_whale;cbagene18413Bactrian_camel;cdrgene10053dromedary;ENSG00000170502.12_h…	NUDT9|ADP-ribose pyrophosphatase, mitochondrial;TRPM2|Transient receptor potential cation channel subfamily M member 2
TF313751	OWK14010.1_reddeer;cds_of_m8568_okapi
TF314151	ENSGALP00000044563.1_chicken;evm.model.scaffold418.3_reindeer;evm.model.scaffold418.2_reindeer;ENSMUSG00000031068.8_mouse;evm.model.ctg47.198_sikadeer;evm.model.scaffold111.8631_muskdeer;cds_of_genewise16575_roedeer;evm.model.scaffold503.4_reindeer;cds_of_m3066_giraffe;cds_of_m3126_okapi;ENSG00000108010.11_human;goatgene24272_goat;ENSSSCG00000010759.2_pig;cds_of_genewise7654_milu;bacgene7137_mink…	GLRX3|Glutaredoxin-3
TF314951	evm.model.ctg26.461_sikadeer;evm.model.scaffold2303.4_reindeer;yakgene21539_yak;yakgene7406_yak;OWK13557.1_reddeer;cdrgene3490dromedary;yakgene13443_yak;sheepgene5200_sheep;ENSMUSG00000069439.2_mouse;cds_of_m18669_giraffe;cds_of_m18712_okapi;evm.model.scaffold2561.2_reindeer;evm.model.scaffold333.14962_muskdeer;ENSMUSG00000091449.2_mouse;ENSGALP00000059305.1_chicken;yakgene6646_yak;ENSMUSG0000007…	RPL35|60S ribosomal protein L35
TF330751	goatgene7624_goat;sheepgene9661_sheep;OWK00781.1_reddeer;bacgene1948_minke_whale;evm.model.scaffold24.2375_muskdeer;evm.model.scaffold786.32_reindeer;bacgene1929_minke_whale;bacgene1938_minke_whale;bacgene1932_minke_whale;cdrgene21099dromedary;OWK15455.1_reddeer;ENSG00000161958.10_human;ENSMUSG00000042826.13_mouse;cds_of_m11746_okapi;cbagene18188Bactrian_camel;ENSBTAG00000019241.4_cow;evm.model.c…	Fgf11|Fibroblast growth factor 11;Fgf16|Fibroblast growth factor 16
TF333451	yakgene15627_yak;evm.model.ctg13.81_sikadeer;sheepgene6286_sheep;ENSMUSG00000034063.8_mouse;ENSG00000131379.9_human;cbagene8649Bactrian_camel;cdrgene11494dromedary;bacgene22614_minke_whale;cds_of_m20163_giraffe;cds_of_m20137_okapi;evm.model.scaffold50.4578_muskdeer;ENSBTAG00000040133.2_cow;yakgene12267_yak;goatgene21896_goat;sheepgene22686_sheep;evm.model.scaffold6078.1_reindeer;cds_of_genewise90…	C3orf20|Uncharacterized protein C3orf20
TF336851	evm.model.scaffold953.3_reindeer;ENSG00000168517.10_human;ENSMUSG00000043372.12_mouse;cbagene13415Bactrian_camel;cdrgene12790dromedary;bacgene12654_minke_whale;ENSSSCG00000017335.2_pig;cds36422_whitetail;evm.model.scaffold644.19740_muskdeer;evm.model.scaffold953.4_reindeer;ENSMUSG00000048878.6_mouse;ENSG00000186834.3_human;cbagene13416Bactrian_camel;cdrgene12791dromedary;ENSSSCG00000017336.1_pig;…	HEXIM1|Protein HEXIM1
TF105552	OWK15835.1_reddeer;OWK15862.1_reddeer;evm.model.scaffold1517.3_reindeer;evm.model.scaffold234.12861_muskdeer;sheepgene18631_sheep;ENSBTAG00000019851.5_cow;goatgene18327_goat;yakgene18781_yak;bacgene12417_minke_whale;ENSG00000105568.17_human;cbagene8305Bactrian_camel;cdrgene10454dromedary;evm.model.ctg261.1_sikadeer;ENSMUSG00000007564.14_mouse;cds_of_m12149_okapi;ENSSSCG00000024413.1_pig;cds26974_…	PPP2R1A|Serine/threonine-protein phosphatase 2A 65 kDa regulatory subunit A alpha isoform;PPP2R1B|Serine/threonine-protein phosphatase 2A 65 kDa regulatory subunit A beta isoform (Fragment);LPL|Lipoprotein lipase;LIPI|Lipase member I;LIPH|Lipase member H
TF106452	ENSMUSG00000026646.16_mouse;cds_of_m6256_okapi;cds_of_m6257_okapi;OWK03405.1_reddeer;cbagene13339Bactrian_camel;cdrgene22521dromedary;bacgene25633_minke_whale;ENSG00000152455.15_human;evm.model.ctg2.101_sikadeer;ENSSSCG00000023928.1_pig;ENSSSCG00000011048.2_pig;yakgene8391_yak;ENSBTAG00000010210.3_cow;goatgene13109_goat;ENSSSCG00000021717.1_pig;OWJ99532.1_reddeer;cds_of_m2844_giraffe;ENSMUSG00000…	SUV39H2|Histone-lysine N-methyltransferase SUV39H2;SUV39H1|Histone-lysine N-methyltransferase SUV39H1
TF300252	evm.model.ctg123.39_sikadeer;sheepgene21454_sheep;yakgene8691_yak;ENSSSCG00000006081.2_pig;sheepgene13513_sheep;sheepgene23093_sheep;sheepgene26086_sheep;yakgene18025_yak;evm.model.scaffold114.8751_muskdeer;cds_of_genewise12148_milu;cds_of_genewise12147_milu;OWK04480.1_reddeer;evm.model.scaffold959.4_reindeer;cds33588_whitetail;yakgene10655_yak;ENSBTAG00000040051.1_cow;cds_of_genewise15041_roedee…	Rpl30|60S ribosomal protein L30
TF323952	ENSGALP00000044432.1_chicken;ENSMUSG00000053007.9_mouse;evm.model.ctg14.243_sikadeer;sheepgene8106_sheep;cbagene2355Bactrian_camel;cdrgene14161dromedary;sheepgene9017_sheep;ENSMUSG00000052837.6_mouse;ENSG00000171223.5_human;goatgene8268_goat;ENSSSCG00000013735.3_pig;cds_of_m7238_giraffe;cds_of_m7358_okapi;bacgene6070_minke_whale;evm.model.scaffold314.14597_muskdeer;ENSBTAG00000012046.3_cow;yakgen…	CREB5|Cyclic AMP-responsive element-binding protein 5;JUNB|Transcription factor jun-B
TF331752	bacgene25909_minke_whale;ENSGALP00000035757.1_chicken;ENSSSCG00000009537.2_pig;ENSMUSG00000079157.4_mouse;evm.model.scaffold405.16598_muskdeer;sheepgene14106_sheep;evm.model.scaffold68.6269_muskdeer;evm.model.ctg66.72_sikadeer;ENSBTAG00000025220.4_cow;yakgene17237_yak;goatgene12513_goat;evm.model.scaffold431.1_reindeer;cds_of_m665_okapi;cds_of_m664_giraffe;evm.model.scaffold682.20018_muskdeer;goa…	FAM155A|Transmembrane protein FAM155A
TF332452	ENSGALP00000049888.2_chicken;ENSMUSG00000048175.13_mouse;OWK16819.1_reddeer;ENSG00000177981.10_human;cds23958_whitetail;cds_of_m174_okapi;ENSSSCG00000021024.1_pig;sheepgene6511_sheep;evm.model.scaffold835.21205_muskdeer;cds_of_genewise18857_milu;ENSMUSG00000014503.14_mouse;cbagene22732Bactrian_camel;cdrgene941dromedary;ENSG00000078795.16_human;bacgene6221_minke_whale;sheepgene9784_sheep;evm.model…	PKD2L2|Polycystic kidney disease 2-like 2 protein;PKD2L1|Polycystic kidney disease 2-like 1 protein
TF342352	ENSMUSG00000057246.14_mouse;cdrgene9334dromedary;ENSG00000232106.9_human;ENSG00000204296.11_human;ENSG00000206245.11_human;ENSG00000206310.8_human;ENSG00000226892.6_human;ENSG00000236672.6_human;ENSG00000237881.6_human;ENSG00000234280.6_human;ENSSSCG00000001444.2_pig;ENSSSCG00000001443.2_pig;evm.model.ctg220.89_sikadeer;evm.model.scaffold403.16459_muskdeer;goatgene22598_goat;yakgene11104_yak;ENSB…	TSBP1|Uncharacterized protein C6orf10
TF351852	ENSMUSG00000068129.5_mouse;ENSG00000077984.5_human;ENSSSCG00000025987.1_pig;cbagene23697Bactrian_camel;cdrgene18062dromedary;ENSSSCG00000007131.2_pig;evm.model.scaffold35.3370_muskdeer;bacgene22082_minke_whale;sheepgene16796_sheep;cds_of_m20886_okapi;goatgene13233_goat;cds_of_m20925_giraffe;ENSBTAG00000004273.5_cow;yakgene14432_yak;cds_of_genewise16950_milu;OWK06019.1_reddeer;evm.model.ctg26.241_…	KNG1|Kininogen-1;CSTL1|Cystatin-like 1;CST3|Cystatin-C
TF105853	ENSGALP00000056273.1_chicken;ENSMUSG00000033159.14_mouse;sheepgene4503_sheep;ENSG00000115649.15_human;bacgene18905_minke_whale;cdrgene14416dromedary;ENSSSCG00000016206.2_pig;ENSBTAG00000012619.3_cow;yakgene3248_yak;goatgene1511_goat;evm.model.ctg7.274_sikadeer;cds_of_m7675_okapi;cds_of_m7552_giraffe;cds_of_genewise12756_roedeer;cds21277_whitetail;OWK13011.1_reddeer;cds_of_genewise15803_milu;evm.m…	CNPPD1|Protein CNPPD1
TF313753	ENSGALP00000059396.1_chicken;OWK17970.1_reddeer;ENSMUSG00000025894.11_mouse;ENSG00000149313.10_human;ENSSSCG00000014998.2_pig;cbagene4059Bactrian_camel;cdrgene13748dromedary;evm.model.scaffold363.15618_muskdeer;evm.model.ctg192.6_sikadeer;ENSBTAG00000024311.4_cow;cds12853_whitetail;evm.model.scaffold1570.3_reindeer;cds_of_m15272_giraffe;cds_of_m15338_okapi;yakgene25006_yak;ENSBTAG00000012279.4_co…	AASDHPPT|L-aminoadipate-semialdehyde dehydrogenase-phosphopantetheinyl transferase
TF314653	ENSMUSG00000052214.9_mouse;ENSG00000125741.4_human;sheepgene18374_sheep;cdrgene13785dromedary;evm.model.scaffold234.12691_muskdeer;OWK15768.1_reddeer;evm.model.ctg121.41_sikadeer;evm.model.scaffold168.32_reindeer;cds15253_whitetail;goatgene18080_goat;yakgene13812_yak;ENSBTAG00000019605.4_cow;bacgene3260_minke_whale;cds_of_m11991_okapi;cbagene3833Bactrian_camel;cdrgene13783dromedary;cds_of_m11896_…	OPA3|Optic atrophy 3 protein homolog
TF335753	sheepgene22135_sheep;cbagene3053Bactrian_camel;cdrgene9178dromedary;bacgene21751_minke_whale;cds_of_genewise16721_muskdeer;cds29878_whitetail;evm.model.scaffold88.7586_muskdeer;bacgene5339_minke_whale;evm.model.scaffold11337.24884_muskdeer;evm.model.scaffold16541.1_reindeer;ENSG00000184999.11_human;ENSG00000196600.12_human;ENSG00000149742.9_human;evm.model.scaffold88.7582_muskdeer;evm.model.ctg54…	SLC22A9|Solute carrier family 22 member 9;SLC22A10|Solute carrier family 22 member 10;SLC22A11|Solute carrier family 22 member 11;SLC22A17|Solute carrier family 22 member 17;SLC22A31|Putative solute carrier family 22 member 31
TF342353	ENSMUSG00000074646.10_mouse;ENSG00000125975.13_human;evm.model.ctg34.112_sikadeer;cds11572_whitetail;cbagene14357Bactrian_camel;cdrgene3574dromedary;ENSSSCG00000028893.1_pig;ENSBTAG00000030976.2_cow;yakgene13886_yak;evm.model.scaffold5.557_muskdeer;cds11576_whitetail;goatgene13625_goat;cds_of_m15675_giraffe	ST3GAL1|CMP-N-acetylneuraminate-beta-galactosamide-alpha-2,3-sialyltransferase 1
TF343453	ENSG00000186642.15_human;ENSSSCG00000029388.1_pig;ENSSSCG00000014816.2_pig;bacgene7452_minke_whale;OWK17897.1_reddeer;goatgene15003_goat;sheepgene19619_sheep;evm.model.scaffold170.10923_muskdeer;yakgene7081_yak;ENSBTAG00000008419.5_cow;evm.model.scaffold4.7_reindeer;cds19419_whitetail;evm.model.ctg8.30_sikadeer;ENSGALP00000048168.1_chicken;ENSMUSG00000019990.15_mouse;ENSG00000171408.13_human;cbag…	PDE2A|cGMP-dependent 3',5'-cyclic phosphodiesterase;PDE7B|cAMP-specific 3',5'-cyclic phosphodiesterase 7B;PDE4A|cAMP-specific 3',5'-cyclic phosphodiesterase 4A;PDE4D|cAMP-specific 3',5'-cyclic phosphodiesterase 4D
TF300754	cds_of_genewise713_roedeer;sheepgene4931_sheep;cds_of_genewise714_roedeer;evm.model.scaffold1587.10_reindeer;ENSGALP00000052306.1_chicken;ENSGALP00000062520.1_chicken;ENSGALP00000056432.1_chicken;sheepgene12876_sheep;evm.model.scaffold1085.5_reindeer;cds_of_genewise3232_milu;evm.model.ctg13.77_sikadeer;ENSMUSG00000009863.14_mouse;ENSG00000117118.9_human;ENSSSCG00000020926.1_pig;bacgene8492_minke_…	SDHB|Succinate dehydrogenase [ubiquinone] iron-sulfur subunit, mitochondrial
TF314954	evm.model.scaffold21.5_reindeer;yakgene15759_yak;ENSMUSG00000039263.16_mouse;ENSG00000215440.11_human;sheepgene17043_sheep;ENSSSCG00000007517.2_pig;cbagene12719Bactrian_camel;cdrgene13979dromedary;bacgene16854_minke_whale;OWK03438.1_reddeer;goatgene13463_goat;evm.model.scaffold96.7965_muskdeer;ENSBTAG00000016724.5_cow;cds_of_m10081_giraffe;cds21617_whitetail;cds_of_m10195_okapi;evm.model.ctg115.1…	NPEPL1|Probable aminopeptidase NPEPL1;LAP3|Cytosol aminopeptidase
TF323554	bacgene18944_minke_whale;goatgene28753_goat;sheepgene29154_sheep;yakgene20005_yak;evm.model.ctg149.1_sikadeer;ENSMUSG00000051306.7_mouse;ENSG00000106346.11_human;bacgene18003_minke_whale;ENSBTAG00000000725.4_cow;yakgene16561_yak;sheepgene27572_sheep;ENSBTAG00000039391.2_cow;yakgene1096_yak;goatgene26359_goat;evm.model.ctg141.22_sikadeer;cds_of_m12105_giraffe;cds_of_m12212_okapi;cds_of_genewise984…	USP17L13|Ubiquitin carboxyl-terminal hydrolase 17-like protein 13;usp22-a|Ubiquitin carboxyl-terminal hydrolase 22-A
TF328554	ENSSSCG00000024020.1_pig;OWK08468.1_reddeer;evm.model.scaffold3025.1_reindeer;cdrgene2620dromedary;cbagene12006Bactrian_camel;evm.model.ctg15.637_sikadeer;cds_of_m11037_giraffe;goatgene16107_goat;cds_of_m11157_okapi;bacgene4659_minke_whale;ENSBTAG00000018272.4_cow;goatgene16105_goat;ENSG00000142599.17_human;ENSMUSG00000039852.16_mouse;ENSSSCG00000025445.1_pig;sheepgene16015_sheep;yakgene6270_yak;…	Rere|Arginine-glutamic acid dipeptide repeats protein
TF341954	ENSMUSG00000024669.7_mouse;ENSSSCG00000013115.3_pig;evm.model.scaffold1059.22351_muskdeer;ENSGALP00000053391.1_chicken;ENSGALP00000055137.1_chicken;ENSGALP00000045837.1_chicken;ENSMUSG00000024670.16_mouse;ENSG00000013725.14_human;ENSSSCG00000013111.3_pig;evm.model.scaffold1018.22192_muskdeer;cds_of_m16602_giraffe;cds_of_m16656_okapi;ENSBTAG00000018367.5_cow;yakgene16585_yak;goatgene25732_goat;she…	Prss12|Neurotrypsin;CD163|Scavenger receptor cysteine-rich type 1 protein M130;WC11_BOVIN|Antigen WC1.1
TF352754	ENSMUSG00000109544.1_mouse;cds_of_m20851_giraffe;ENSMUSG00000109100.1_mouse;cbagene1236Bactrian_camel;cdrgene13330dromedary;sheepgene20025_sheep;ENSBTAG00000039592.2_cow;yakgene22679_yak;cds12106_whitetail;evm.model.ctg242.46_sikadeer;evm.model.scaffold1354.23368_muskdeer;cds12111_whitetail;ENSBTAG00000047464.1_cow;cds12110_whitetail;cds37166_whitetail;evm.model.scaffold1354.23367_muskdeer;goatge…	OR5B2|Olfactory receptor 5B2;OR5B3|Olfactory receptor 5B3
TF314555	cds_of_m7569_giraffe;cds_of_m7692_okapi;ENSMUSG00000044155.11_mouse;evm.model.ctg194.19_sikadeer;yakgene4526_yak;bacgene24592_minke_whale;cbagene4445Bactrian_camel;cdrgene3949dromedary;ENSBTAG00000012649.2_cow;goatgene4261_goat;ENSG00000128534.7_human;ENSSSCG00000021652.1_pig;ENSSSCG00000028280.1_pig;sheepgene8233_sheep;evm.model.scaffold924.21740_muskdeer;cds22384_whitetail	LSM8|U6 snRNA-associated Sm-like protein LSm8
TF314855	ENSMUSG00000006179.8_mouse;ENSG00000112812.15_human;cds19584_whitetail;cds20952_whitetail;evm.model.scaffold3697.3_reindeer;cds_of_m17369_giraffe;cds_of_m17424_okapi;evm.model.ctg666.2_sikadeer;evm.model.scaffold780.20801_muskdeer;ENSSSCG00000025410.1_pig;bacgene11669_minke_whale;cbagene2824Bactrian_camel;cdrgene7743dromedary	PRSS16|Thymus-specific serine protease
TF318955	evm.model.ctg85.75_sikadeer;ENSSSCG00000022367.1_pig;ENSGALP00000047564.1_chicken;ENSBTAG00000045993.1_cow;ENSSSCG00000026250.1_pig;ENSMUSG00000020056.16_mouse;ENSG00000120860.10_human;cds_of_m11_giraffe;cds_of_m11_okapi;evm.model.scaffold3223.2_reindeer;bacgene1455_minke_whale;cds4466_whitetail;ENSBTAG00000000021.4_cow;goatgene5525_goat;sheepgene6918_sheep;yakgene12096_yak;evm.model.scaffold91.7…	WASHC3|WASH complex subunit CCDC53
TF320455	cds_of_m22872_giraffe;cds_of_m22773_okapi;evm.model.scaffold564.18807_muskdeer;goatgene14441_goat;cds_of_m3032_giraffe;cds_of_m3085_okapi;yakgene21973_yak;ENSBTAG00000004970.5_cow;OWK04166.1_reddeer;evm.model.ctg198.12_sikadeer;cds_of_genewise10418_milu;cds_of_genewise18756_roedeer;cds4782_whitetail	Lrrc24|Leucine-rich repeat-containing protein 24
TF328555	ENSG00000130005.11_human;ENSGALP00000061361.1_chicken;bacgene9708_minke_whale;ENSMUSG00000020150.13_mouse;ENSSSCG00000023142.1_pig;sheepgene9699_sheep;cds_of_m2534_okapi;evm.model.ctg9.14_sikadeer;evm.model.scaffold47.4195_muskdeer;cds_of_genewise14009_milu;OWK12240.1_reddeer;ENSBTAG00000004112.3_cow;yakgene3969_yak;evm.model.scaffold1555.8_reindeer;cds_of_m2479_giraffe;goatgene7588_goat;cds3411_…	GAMT|Guanidinoacetate N-methyltransferase
TF351655	ENSMUSG00000091680.2_mouse;ENSSSCG00000000960.2_pig;cbagene11786Bactrian_camel;cdrgene24082dromedary;bacgene20014_minke_whale;evm.model.scaffold101.8267_muskdeer;cds_of_m20327_okapi;yakgene17037_yak;evm.model.scaffold2844.5_reindeer;evm.model.scaffold22.2175_muskdeer;cds_of_m10660_okapi;evm.model.scaffold841.21281_muskdeer;cds_of_m3941_okapi;cds_of_m3885_giraffe;evm.model.scaffold174.11022_muskde…	KLHL34|Kelch-like protein 34;KLHDC8A|Kelch domain-containing protein 8A;KLHDC8B|Kelch domain-containing protein 8B;KLHL33|Kelch-like protein 33;Klhl10|Kelch-like protein 10;KLHL28|Kelch-like protein 28
TF106156	ENSMUSG00000032965.10_mouse;ENSG00000114446.4_human;evm.model.scaffold793.20885_muskdeer
TF106356	evm.model.scaffold355.15390_muskdeer;cds_of_genewise8805_roedeer;evm.model.ctg25.445_sikadeer;cds_of_genewise15433_milu;ENSSSCG00000024979.1_pig;ENSSSCG00000029848.1_pig;bacgene2842_minke_whale;cbagene19360Bactrian_camel;cdrgene14470dromedary;ENSMUSG00000031754.10_mouse;cds10447_whitetail;yakgene13338_yak;sheepgene17740_sheep;cds_of_m6254_okapi;ENSG00000167005.13_human;goatgene17441_goat;ENSBTAG0…	NUDT21|Cleavage and polyadenylation specificity factor subunit 5
TF314856	evm.model.ctg69.218_sikadeer;yakgene5093_yak;ENSMUSG00000048578.11_mouse;ENSG00000110917.7_human;sheepgene21068_sheep;cds_of_m12165_giraffe;goatgene16696_goat;cds_of_m12272_okapi;evm.model.scaffold58.5716_muskdeer;evm.model.scaffold3727.3_reindeer;cds18356_whitetail;OWK14675.1_reddeer;ENSSSCG00000009914.2_pig;bacgene15759_minke_whale;cds_of_genewise13844_milu	Mlec|Malectin
TF325156	ENSGALP00000049537.1_chicken;ENSSSCG00000028759.1_pig;cds_of_m16934_okapi;OWK04381.1_reddeer;ENSMUSG00000022377.16_mouse;ENSG00000153317.14_human;cbagene23472Bactrian_camel;cdrgene14752dromedary;evm.model.scaffold726.1_reindeer;bacgene19691_minke_whale;cds38025_whitetail;evm.model.ctg262.1_sikadeer;evm.model.scaffold10500.1_reindeer;ENSGALP00000047921.1_chicken;ENSSSCG00000008642.2_pig;cdrgene971…	ASAP1|Arf-GAP with SH3 domain, ANK repeat and PH domain-containing protein 1;ASAP3|Arf-GAP with SH3 domain, ANK repeat and PH domain-containing protein 3
TF325756	yakgene16925_yak;ENSMUSG00000035696.15_mouse;bacgene26076_minke_whale;evm.model.ctg75.60_sikadeer;evm.model.scaffold19.1935_muskdeer;ENSMUSG00000034928.16_mouse;ENSG00000146083.11_human;evm.model.ctg61.68_sikadeer;ENSSSCG00000014056.2_pig;yakgene6141_yak;bacgene4443_minke_whale;ENSBTAG00000017748.5_cow;sheepgene9475_sheep;cds_of_m10693_giraffe;cds_of_m10809_okapi;goatgene7814_goat;evm.model.scaff…	RNF38|E3 ubiquitin-protein ligase RNF38;RNF44|RING finger protein 44;rnf12-a|E3 ubiquitin-protein ligase RNF12-A;RNF6|E3 ubiquitin-protein ligase RNF6
TF335356	ENSGALP00000019151.2_chicken;ENSMUSG00000030217.2_mouse;ENSG00000111339.10_human;cds_of_m21428_giraffe;cds_of_m21395_okapi;goatgene5781_goat;sheepgene7191_sheep;ENSBTAG00000008352.4_cow;yakgene17228_yak;cbagene3565Bactrian_camel;cdrgene14819dromedary;bacgene25279_minke_whale;ENSSSCG00000000607.3_pig;ENSMUSG00000092517.1_mouse;ENSMUSG00000030651.5_mouse;bacgene7451_minke_whale;ENSSSCG00000029725.1…	ART3|Ecto-ADP-ribosyltransferase 3;ART1|GPI-linked NAD(P)(+)--arginine ADP-ribosyltransferase 1;ART5|Ecto-ADP-ribosyltransferase 5
TF337556	ENSMUSG00000071068.6_mouse;evm.model.ctg68.144_sikadeer;ENSSSCG00000001616.3_pig;ENSSSCG00000028119.1_pig;ENSG00000112195.8_human;bacgene26743_minke_whale;cbagene24260Bactrian_camel;cdrgene5317dromedary;cds28034_whitetail;OWK13271.1_reddeer;ENSGALP00000034727.2_chicken;ENSGALP00000044727.1_chicken;ENSG00000188056.11_human;ENSMUSG00000051682.15_mouse;ENSMUSG00000073386.4_mouse;ENSMUSG00000043740.1…	TREML2|Trem-like transcript 2 protein;CD300A|CMRF35-like molecule 8
TF337856	ENSMUSG00000050141.13_mouse;ENSG00000187791.12_human;sheepgene28983_sheep;goatgene9011_goat;goatgene27643_goat;evm.model.scaffold19.1976_muskdeer;evm.model.ctg11.245_sikadeer;cds_of_m14680_giraffe;cds_of_m14757_okapi;ENSBTAG00000017338.3_cow;yakgene14223_yak;cds_of_genewise5505_milu;OWK01143.1_reddeer;cds_of_genewise13178_roedeer;cds42722_whitetail;bacgene26029_minke_whale;cbagene8446Bactrian_cam…	FAM205C|Protein FAM205CP homolog
TF351356	ENSMUSG00000070334.4_mouse;ENSMUSG00000051481.5_mouse;cds_of_m18315_giraffe;OWK05745.1_reddeer;evm.model.scaffold2047.9_reindeer;sheepgene2690_sheep;ENSMUSG00000096380.1_mouse;ENSMUSG00000095970.1_mouse;ENSMUSG00000094913.2_mouse;ENSMUSG00000069582.3_mouse;ENSMUSG00000094120.1_mouse;ENSMUSG00000095721.1_mouse;ENSMUSG00000096481.1_mouse;ENSMUSG00000095817.1_mouse;ENSMUSG00000095593.1_mouse;ENSG000…	KRTAP9-7|Keratin-associated protein 9-7
TF351956	ENSSSCG00000021621.1_pig;cdrgene4734dromedary;cbagene15512Bactrian_camel;cdrgene4733dromedary;bacgene16132_minke_whale;ENSG00000182732.16_human;ENSMUSG00000021219.16_mouse;evm.model.scaffold389.4_reindeer;ENSBTAG00000014189.5_cow;cds_of_genewise9834_milu;cds_of_m10813_okapi;cds_of_m10697_giraffe;ENSGALP00000050699.1_chicken;ENSSSCG00000007969.2_pig;ENSMUSG00000024186.15_mouse;ENSG00000076344.15_h…	RGS11|Regulator of G-protein signaling 11
TF352056	ENSMUSG00000003420.8_mouse;ENSG00000104870.12_human;evm.model.scaffold234.12793_muskdeer;ENSSSCG00000003187.2_pig;evm.model.ctg180.63_sikadeer;cbagene3980Bactrian_camel;cdrgene18426dromedary;bacgene3399_minke_whale;yakgene18704_yak;cds_of_m8386_giraffe;cds_of_m8493_okapi;goatgene18218_goat;ENSBTAG00000013926.3_cow;evm.model.scaffold136.12_reindeer;cds_of_genewise18252_muskdeer;evm.model.scaffold8…	FCGRT|IgG receptor FcRn large subunit p51;MR1|Major histocompatibility complex class I-related gene protein
TF352756	ENSMUSG00000075221.2_mouse;ENSMUSG00000075222.4_mouse;ENSMUSG00000075223.4_mouse;evm.model.scaffold604.19278_muskdeer;yakgene22203_yak;evm.model.scaffold4793.1_reindeer;evm.model.ctg250.7_sikadeer;cbagene8080Bactrian_camel;ENSSSCG00000013195.1_pig;cds28928_whitetail;sheepgene19976_sheep;goatgene14620_goat;ENSBTAG00000023202.4_cow;yakgene8007_yak;cds_of_m13747_giraffe;goatgene14626_goat;sheepgene1…	OR5AK2|Olfactory receptor 5AK2
TF101057	ENSSSCG00000024123.1_pig;evm.model.ctg36.88_sikadeer;ENSMUSG00000066149.11_mouse;cds_of_m8788_okapi;cds_of_m8674_giraffe;ENSBTAG00000014430.2_cow;goatgene9463_goat;cds_of_genewise21043_milu;cds22930_whitetail;evm.model.scaffold2991.3_reindeer;evm.model.scaffold587.4_reindeer	CDC26|Anaphase-promoting complex subunit CDC26
TF315157	ENSMUSG00000040848.11_mouse;ENSG00000213064.9_human;bacgene6463_minke_whale;ENSSSCG00000006300.2_pig;cbagene9140Bactrian_camel;cdrgene11170dromedary;OWK05386.1_reddeer;cds27412_whitetail;evm.model.scaffold2568.2_reindeer;ENSBTAG00000037819.2_cow;yakgene10496_yak;sheepgene1650_sheep;goatgene3803_goat;evm.model.ctg183.4_sikadeer;evm.model.scaffold524.18324_muskdeer;evm.model.scaffold193.11563_muskd…	SFT2D2|Vesicle transport protein SFT2B;SFT2D1|Vesicle transport protein SFT2A
TF326157	cdrgene19307dromedary;OWK13490.1_reddeer;evm.model.scaffold79.6919_muskdeer;ENSG00000143278.3_human;cbagene11019Bactrian_camel;cdrgene9312dromedary;ENSSSCG00000023301.1_pig;bacgene2637_minke_whale;cds_of_m9263_okapi;ENSBTAG00000000070.4_cow;yakgene10754_yak;goatgene16462_goat;sheepgene16404_sheep;cds_of_m9141_giraffe;cds31557_whitetail;cds_of_genewise21456_roedeer;cds_of_genewise20321_milu;OWK083…	F13B|Coagulation factor XIII B chain;CFH|Complement factor H;CFHR5|Complement factor H-related protein 5
TF331357	ENSMUSG00000045114.10_mouse;ENSSSCG00000027970.1_pig;cbagene23355Bactrian_camel;cdrgene20823dromedary;bacgene17710_minke_whale;goatgene23836_goat;sheepgene25992_sheep;ENSBTAG00000046752.1_cow;yakgene2341_yak;cds_of_m22522_giraffe;cds_of_m22419_okapi;cds46449_whitetail;cds_of_m9684_giraffe;cds_of_m9796_okapi;yakgene4145_yak;ENSBTAG00000038711.1_cow;goatgene17939_goat;ENSSSCG00000007130.2_pig;cbage…	Prrt1|Proline-rich transmembrane protein 1
TF352057	evm.model.ctg207.8_sikadeer;cds23631_whitetail;sheepgene21216_sheep;ENSBTAG00000046584.1_cow;yakgene22356_yak;evm.model.ctg69.392_sikadeer;OWK14446.1_reddeer;yakgene21140_yak;ENSSSCG00000022467.1_pig;ENSG00000169575.4_human;ENSMUSG00000059305.10_mouse;ENSMUSG00000059280.3_mouse;cbagene9793Bactrian_camel;evm.model.scaffold503.18041_muskdeer;evm.model.ctg85.22_sikadeer;goatgene11055_goat;yakgene897…	VPREB3|Pre-B lymphocyte protein 3;Vpreb2|Immunoglobulin omega chain;HVM53_MOUSE|Ig heavy chain V region RF;Ighv3-6|Ig heavy chain V region 3-6
TF352157	ENSSSCG00000011993.2_pig;ENSMUSG00000022912.8_mouse;ENSG00000184500.14_human;OWK00463.1_reddeer;ENSSSCG00000025463.1_pig;ENSBTAG00000023652.3_cow;yakgene6563_yak;cds_of_m13969_okapi;cds_of_m13883_giraffe;goatgene135_goat;sheepgene1820_sheep;cds_of_genewise19696_roedeer;evm.model.scaffold298.14276_muskdeer
TF300258	evm.model.scaffold563.18730_muskdeer;ENSSSCG00000002625.1_pig;ENSMUSG00000034424.5_mouse;ENSBTAG00000046345.1_cow;cds_of_m19061_okapi;cbagene6970Bactrian_camel;cdrgene16675dromedary;ENSBTAG00000046978.1_cow;cdrgene21715dromedary;evm.model.ctg49.33_sikadeer;evm.model.scaffold1347.23343_muskdeer;cds_of_m5077_giraffe;cds_of_m5078_giraffe;yakgene13417_yak;ENSG00000140905.9_human;bacgene14629_minke_wh…	GCSH|Glycine cleavage system H protein, mitochondrial
TF300458	OWK03072.1_reddeer;evm.model.scaffold116.12_reindeer;ENSMUSG00000090919.6_mouse;ENSG00000254535.3_human;cbagene11463Bactrian_camel;cdrgene5632dromedary;evm.model.ctg47.174_sikadeer;evm.model.scaffold1451.4_reindeer;cds22251_whitetail;sheepgene20707_sheep;goatgene17022_goat;yakgene23000_yak;evm.model.scaffold238.12960_muskdeer;bacgene642_minke_whale;OWK03388.1_reddeer;ENSMUSG00000034732.4_mouse;EN…	PABPC4L|Polyadenylate-binding protein 4-like;PABPC1L|Polyadenylate-binding protein 1-like
TF300758	ENSGALP00000050341.1_chicken;ENSGALP00000049704.1_chicken;ENSGALP00000059226.1_chicken;ENSSSCG00000026493.1_pig;ENSMUSG00000015889.8_mouse;evm.model.ctg38.20_sikadeer;ENSG00000111144.9_human;cds_of_m9911_giraffe;OWK16773.1_reddeer;cds_of_genewise6636_roedeer;cbagene15771Bactrian_camel;cdrgene15709dromedary;ENSSSCG00000000891.2_pig;bacgene1503_minke_whale;evm.model.scaffold625.19562_muskdeer;cds_o…	LTA4H|Leukotriene A-4 hydrolase;RNPEP|Aminopeptidase B
TF314358	ENSGALP00000042873.2_chicken;evm.model.scaffold1126.22643_muskdeer;ENSMUSG00000028889.17_mouse;ENSG00000196449.3_human;bacgene14586_minke_whale;goatgene2350_goat;sheepgene185_sheep;cds_of_m3971_giraffe;cds_of_m4023_okapi;evm.model.scaffold90.7708_muskdeer;evm.model.scaffold1126.22642_muskdeer;OWK05563.1_reddeer;evm.model.ctg28.253_sikadeer;evm.model.scaffold518.10_reindeer;cds42462_whitetail;ENSB…	YRDC|YrdC domain-containing protein, mitochondrial
TF334458	ENSMUSG00000002985.16_mouse;evm.model.scaffold12537.24907_muskdeer;ENSG00000130203.9_human;cbagene3805Bactrian_camel;ENSSSCG00000003088.2_pig;ENSBTAG00000010123.4_cow;yakgene13783_yak;OWK16175.1_reddeer;evm.model.scaffold168.55_reindeer;cds15350_whitetail;evm.model.scaffold234.12671_muskdeer;evm.model.scaffold321.14745_muskdeer;ENSBTAG00000019764.4_cow;yakgene9644_yak;cds_of_m12091_okapi;cds_of_m…	APOA5|Apolipoprotein A-V;APOA4|Apolipoprotein A-IV
TF343358	ENSGALP00000044015.1_chicken;evm.model.ctg14.204_sikadeer;evm.model.scaffold1189.22839_muskdeer;evm.model.scaffold272.13751_muskdeer;cbagene2321Bactrian_camel;cdrgene14192dromedary;cbagene2325Bactrian_camel;cdrgene14188dromedary;sheepgene8063_sheep;evm.model.ctg14.200_sikadeer;evm.model.ctg14.196_sikadeer;cds47753_whitetail
TF351858	ENSGALP00000047530.1_chicken;ENSGALP00000064215.1_chicken;ENSSSCG00000008484.2_pig;ENSG00000115875.18_human;ENSMUSG00000024097.10_mouse;cds_of_m14016_giraffe;cds_of_m14098_okapi;cds_of_genewise7491_roedeer;OWK10738.1_reddeer;ENSBTAG00000014891.5_cow;bacgene2493_minke_whale;cbagene19621Bactrian_camel;cdrgene21677dromedary;goatgene11571_goat;sheepgene5881_sheep;yakgene7323_yak;evm.model.ctg4.289_si…	Srsf7|Serine/arginine-rich splicing factor 7;Srsf3|Serine/arginine-rich splicing factor 3
TF354258	sheepgene15248_sheep;cds_of_m11217_okapi;cds_of_m12983_okapi;cds_of_m12864_giraffe;OWK02925.1_reddeer;evm.model.ctg63.13_sikadeer;bacgene23077_minke_whale;ENSG00000101335.9_human;ENSSSCG00000024230.1_pig;ENSMUSG00000067818.6_mouse;cbagene14341Bactrian_camel;cdrgene3592dromedary;ENSBTAG00000011473.4_cow;cds_of_m7013_okapi;cds_of_genewise22432_roedeer;sheepgene25273_sheep;yakgene7192_yak;evm.model.…	MLRM_CHICK|Myosin regulatory light chain 2, smooth muscle major isoform;Myl10|Myosin regulatory light chain 10;Myl6|Myosin light polypeptide 6;MYL1|Myosin light chain 1/3, skeletal muscle isoform;MYL3|Myosin light chain 3;calm2-b|Calmodulin
TF300659	yakgene6816_yak;evm.model.scaffold90.7716_muskdeer;ENSGALP00000053707.1_chicken;ENSGALP00000056670.1_chicken;cds20896_whitetail;cds14166_whitetail;evm.model.ctg28.284_sikadeer;ENSMUSG00000028646.16_mouse;ENSG00000116954.7_human;ENSBTAG00000009368.5_cow;cds_of_m5740_okapi;goatgene2358_goat;cds_of_m5641_giraffe;evm.model.scaffold266.6_reindeer;cds_of_genewise13889_muskdeer;ENSMUSG00000028278.14_mou…	Rragc|Ras-related GTP-binding protein C;RRAGD|Ras-related GTP-binding protein D
TF313159	ENSGALP00000062029.1_chicken;ENSMUSG00000041438.8_mouse;evm.model.scaffold42.3784_muskdeer;cds43294_whitetail;evm.model.scaffold2.32_reindeer;ENSBTAG00000006347.4_cow;yakgene10043_yak;goatgene17602_goat;sheepgene17904_sheep;cds_of_genewise14837_roedeer;evm.model.ctg3.130_sikadeer;cds_of_genewise4185_milu;OWK16218.1_reddeer;evm.model.scaffold15.1569_muskdeer;cds_of_m3873_giraffe;cds_of_m3928_okapi…	UTP4|Cirhin
TF313859	ENSSSCG00000029941.1_pig;ENSSSCG00000021256.1_pig;cds_of_m13328_giraffe;cds_of_m13428_okapi;ENSGALP00000047899.1_chicken;ENSGALP00000047786.1_chicken;ENSMUSG00000022205.15_mouse;evm.model.ctg23.3_sikadeer;ENSSSCG00000022132.1_pig;ENSBTAG00000021965.5_cow;yakgene12129_yak;evm.model.scaffold295.14239_muskdeer;OWK02310.1_reddeer;bacgene22382_minke_whale;cbagene10455Bactrian_camel;cdrgene5581dromedar…	SUB1|Activated RNA polymerase II transcriptional coactivator p15
TF314159	evm.model.scaffold86.7294_muskdeer;ENSBTAG00000046988.1_cow;cds_of_m20391_okapi;cds_of_m20398_giraffe;goatgene1146_goat;sheepgene4878_sheep;ENSMUSG00000078235.3_mouse;ENSSSCG00000030706.1_pig;bacgene8538_minke_whale;ENSG00000183114.7_human;cdrgene7350dromedary;ENSMUSG00000046546.3_mouse;ENSG00000185112.5_human;ENSSSCG00000011828.2_pig;cbagene13274Bactrian_camel;bacgene5792_minke_whale;sheepgene21…	GULP1|PTB domain-containing engulfment adapter protein 1;Numbl|Numb-like protein;LDLRAP1|Low density lipoprotein receptor adapter protein 1
TF317259	ENSG00000206181.5_human;ENSG00000278674.1_human;ENSG00000183791.4_human;ENSG00000274744.1_human;ENSG00000275553.3_human;evm.model.ctg67.140_sikadeer;evm.model.scaffold46.5_reindeer;goatgene23208_goat;yakgene21907_yak;ENSMUSG00000028668.5_mouse;ENSG00000011007.12_human;bacgene8592_minke_whale;cds_of_m22479_giraffe;cds_of_m22382_okapi;yakgene18874_yak;evm.model.scaffold86.7255_muskdeer;OWK12925.1_r…	ELOA|Transcription elongation factor B polypeptide 3
TF319159	evm.model.scaffold2360.2_reindeer;evm.model.scaffold88.7546_muskdeer;OWK17281.1_reddeer;yakgene7645_yak;evm.model.scaffold2063.2_reindeer;evm.model.ctg84.829_sikadeer;sheepgene24326_sheep;ENSMUSG00000024949.17_mouse;ENSMUSG00000106722.3_mouse;cds_of_m642_giraffe;ENSSSCG00000013021.2_pig;ENSBTAG00000001035.5_cow;goatgene25930_goat;ENSG00000168066.20_human;cds_of_m644_okapi;bacgene17424_minke_whale…	SF1|Splicing factor 1;QKI|Protein quaking;KHDRBS3|KH domain-containing, RNA-binding, signal transduction-associated protein 3;KHDRBS2|KH domain-containing, RNA-binding, signal transduction-associated protein 2
TF319659	ENSMUSG00000022861.16_mouse;OWK05731.1_reddeer;ENSG00000058866.14_human;bacgene24675_minke_whale;cbagene13220Bactrian_camel;cdrgene4446dromedary;ENSSSCG00000022550.1_pig;evm.model.scaffold84.2_reindeer;cds6414_whitetail;ENSGALP00000055004.1_chicken;ENSGALP00000053849.1_chicken;ENSGALP00000049553.1_chicken;ENSMUSG00000036095.10_mouse;ENSSSCG00000015355.2_pig;cbagene19220Bactrian_camel;cdrgene21505…	DGKB|Diacylglycerol kinase beta
TF333259	evm.model.ctg100.14_sikadeer;ENSMUSG00000050777.7_mouse;ENSSSCG00000014911.1_pig;bacgene22246_minke_whale;bacgene21955_minke_whale;bacgene13538_minke_whale;cds_of_m14980_giraffe;cds_of_m15049_okapi;evm.model.scaffold98.8060_muskdeer;cds_of_genewise19294_roedeer;cds_of_genewise509_milu;OWJ99934.1_reddeer;cds30022_whitetail;evm.model.scaffold2968.1_reindeer;ENSBTAG00000026825.1_cow;yakgene24978_yak…	TMEM37|Voltage-dependent calcium channel gamma-like subunit
TF106460	ENSG00000128602.9_human;ENSMUSG00000001761.7_mouse;cdrgene4012dromedary;cbagene4381Bactrian_camel;ENSSSCG00000016569.2_pig;bacgene10143_minke_whale;evm.model.scaffold298.12_reindeer;evm.model.ctg14.478_sikadeer;evm.model.scaffold190.11481_muskdeer;cds37475_whitetail;cds_of_m8116_okapi;ENSBTAG00000013287.4_cow;cds_of_m8004_giraffe;goatgene4191_goat;yakgene18965_yak;sheepgene8314_sheep;OWK06726.1_r…	Smo|Smoothened homolog;FZD10|Frizzled-10
TF300260	evm.model.scaffold362.15585_muskdeer;evm.model.ctg30.156_sikadeer;ENSBTAG00000038027.2_cow;evm.model.scaffold362.15584_muskdeer;ENSBTAG00000016391.5_cow;evm.model.scaffold684.5_reindeer;bacgene22319_minke_whale;cbagene1217Bactrian_camel;cdrgene268dromedary;ENSBTAG00000005142.4_cow;goatgene20375_goat;ENSG00000145592.13_human;ENSMUSG00000041841.7_mouse;ENSSSCG00000025883.1_pig;sheepgene19219_sheep;…	Rpl37|60S ribosomal protein L37
TF313460	evm.model.scaffold254.13332_muskdeer;ENSMUSG00000038042.9_mouse;cbagene19476Bactrian_camel;cdrgene3278dromedary;ENSG00000158079.14_human;ENSSSCG00000008083.2_pig;ENSSSCG00000021704.1_pig;evm.model.ctg28.187_sikadeer;bacgene14120_minke_whale;OWK07326.1_reddeer;ENSBTAG00000005803.5_cow;yakgene15346_yak;goatgene9330_goat;sheepgene3057_sheep	PTPDC1|Protein tyrosine phosphatase domain-containing protein 1
TF315960	ENSGALP00000064299.1_chicken;ENSSSCG00000014159.2_pig;ENSMUSG00000064138.13_mouse;ENSG00000113391.17_human;cbagene5763Bactrian_camel;cdrgene13835dromedary;bacgene26431_minke_whale;ENSSSCG00000027608.1_pig;bacgene26430_minke_whale;evm.model.ctg1.142_sikadeer;evm.model.scaffold262.13554_muskdeer;goatgene7153_goat;yakgene7409_yak;sheepgene10195_sheep;sheepgene10196_sheep;cds36046_whitetail;evm.model…	FAM172A|Protein FAM172A;FAM172BP|Putative protein FAM172B
TF324360	cds_of_m14427_giraffe;evm.model.scaffold1593.9_reindeer;cds_of_m14505_okapi;cds_of_m14503_okapi;cds_of_genewise14889_roedeer;ENSG00000055147.18_human;OWK12477.1_reddeer;cbagene21488Bactrian_camel;cdrgene13511dromedary;ENSSSCG00000017073.2_pig;bacgene1208_minke_whale;cds30805_whitetail;evm.model.scaffold3709.1_reindeer;cds_of_m14502_okapi;cds_of_m14424_giraffe;evm.model.scaffold40.3611_muskdeer;cd…	FAM114A1|Protein FAM114A2
TF334360	ENSG00000147485.12_human;OWK01904.1_reddeer;ENSSSCG00000029570.1_pig;yakgene2892_yak;sheepgene2824_sheep;evm.model.scaffold3.325_muskdeer;goatgene9528_goat;evm.model.ctg136.17_sikadeer;cds16954_whitetail;ENSG00000130508.10_human;ENSMUSG00000020674.16_mouse;ENSMUSG00000026443.3_mouse;sheepgene15645_sheep;goatgene15774_goat;cds_of_m14256_giraffe;cds_of_m14332_okapi;evm.model.scaffold805.20978_muskd…	PXDN|Peroxidasin homolog;LRRN3|Leucine-rich repeat neuronal protein 3;LINGO1|Leucine-rich repeat and immunoglobulin-like domain-containing nogo receptor-interacting protein 1;LINGO3|Leucine-rich repeat and immunoglobulin-like domain-containing nogo receptor-interacting protein 3
TF337360	ENSMUSG00000029832.16_mouse;ENSG00000050344.8_human;ENSSSCG00000026894.1_pig;evm.model.ctg14.275_sikadeer;sheepgene8133_sheep;evm.model.scaffold241.12992_muskdeer;cds_of_m2498_giraffe;cds_of_m2554_okapi;goatgene4358_goat;ENSBTAG00000004136.3_cow;yakgene17308_yak;bacgene5752_minke_whale;cbagene20456Bactrian_camel;cdrgene20232dromedary	NFE2L3|Nuclear factor erythroid 2-related factor 3
TF339060	cdrgene9858dromedary;evm.model.scaffold544.18535_muskdeer;goatgene23649_goat;evm.model.ctg31.358_sikadeer;evm.model.scaffold434.9_reindeer;cds35309_whitetail;sheepgene18725_sheep;ENSMUSG00000030431.8_mouse;ENSG00000233493.3_human;goatgene18489_goat;evm.model.scaffold368.15786_muskdeer;evm.model.scaffold1422.17_reindeer;cds7539_whitetail;ENSMUSG00000085683.2_mouse;ENSG00000263429.3_human;evm.model…	Tmem238|Transmembrane protein 238
TF351860	OWK02230.1_reddeer;ENSMUSG00000007836.6_mouse;cds_of_m10320_okapi;ENSSSCG00000014322.2_pig;ENSBTAG00000016929.4_cow;cds_of_m10202_giraffe;ENSG00000177733.6_human;evm.model.ctg64.234_sikadeer;sheepgene9780_sheep;yakgene5287_yak;evm.model.scaffold864.21406_muskdeer;cds10684_whitetail;evm.model.scaffold1782.4_reindeer;goatgene7513_goat;bacgene6215_minke_whale;cbagene22728Bactrian_camel;evm.model.sca…	HNRNPA0|Heterogeneous nuclear ribonucleoprotein A0;HNRNPA2B1|Heterogeneous nuclear ribonucleoproteins A2/B1;Hnrnpa1|Heterogeneous nuclear ribonucleoprotein A1
TF352060	evm.model.ctg24.5_sikadeer;evm.model.ctg24.1_sikadeer;cds_of_genewise9335_roedeer;cds_of_m21888_giraffe;cds_of_m21830_okapi;cds_of_m21889_giraffe;cds_of_genewise19866_muskdeer	IGKV3-11|Ig kappa chain V-III region VG (Fragment);IGKV2-30|Ig kappa chain V-II region RPMI 6410
TF352660	ENSGALP00000057629.1_chicken;ENSMUSG00000021903.11_mouse;OWK05693.1_reddeer;ENSG00000131386.17_human;cds33538_whitetail;cds_of_m4986_giraffe;cds_of_m5072_okapi;evm.model.scaffold112.8699_muskdeer;yakgene9839_yak;ENSBTAG00000008240.5_cow;goatgene1063_goat;sheepgene2789_sheep;evm.model.ctg110.47_sikadeer;evm.model.scaffold3082.1_reindeer;cds3802_whitetail;ENSMUSG00000000420.15_mouse;evm.model.scaff…	GALNT15|Polypeptide N-acetylgalactosaminyltransferase 15;GALNT14|Polypeptide N-acetylgalactosaminyltransferase 14;GALNT11|Polypeptide N-acetylgalactosaminyltransferase 11
TF353160	cds_of_m6076_okapi;evm.model.ctg15.751_sikadeer;cds37051_whitetail;goatgene8081_goat;sheepgene9195_sheep;ENSBTAG00000005581.5_cow;yakgene4281_yak;cds15902_whitetail;cds_of_genewise10668_milu;OWK12120.1_reddeer;cds_of_m3391_giraffe;cds_of_m3453_okapi	XCL1|Lymphotactin
TF300361	ENSMUSG00000078129.1_mouse;ENSG00000182584.4_human;ENSSSCG00000007267.2_pig;goatgene13586_goat;ENSBTAG00000047885.1_cow;yakgene10457_yak;evm.model.scaffold41.3731_muskdeer;cds_of_genewise13043_roedeer;cds31184_whitetail;evm.model.ctg70.136_sikadeer;cds_of_genewise5932_milu;bacgene3660_minke_whale;ENSSSCG00000024930.1_pig;yakgene18777_yak;evm.model.scaffold492.17930_muskdeer;evm.model.scaffold718.…	Actl7b|Actin-like protein 7B;ACT5_CHICK|Actin, cytoplasmic type 5;ACTM_LYTPI|Actin, muscle (Fragment)
TF300461	OWK10824.1_reddeer;sheepgene5482_sheep;evm.model.scaffold34.3198_muskdeer;evm.model.ctg24.242_sikadeer;evm.model.scaffold593.8_reindeer;bacgene21676_minke_whale;cbagene5034Bactrian_camel;cdrgene16814dromedary;goatgene11955_goat;ENSG00000213639.9_human;ENSMUSG00000014956.15_mouse;yakgene17483_yak;cds47976_whitetail;ENSBTAG00000012447.5_cow;ENSBTAG00000012146.5_cow;cds_of_m7418_okapi;cds_of_m7305_g…	Ppp1cb|Serine/threonine-protein phosphatase PP1-beta catalytic subunit
TF313261	ENSSSCG00000029076.1_pig;evm.model.scaffold32.3084_muskdeer;evm.model.ctg45.138_sikadeer;OWK07423.1_reddeer;sheepgene24611_sheep;cds_of_m13594_giraffe;evm.model.scaffold232.8_reindeer;ENSSSCG00000010429.2_pig;ENSBTAG00000018404.5_cow;yakgene18305_yak;evm.model.scaffold2496.1_reindeer;cds7102_whitetail;cbagene22457Bactrian_camel;bacgene14854_minke_whale;goatgene24669_goat;ENSG00000185532.15_human;…	PRKG1|cGMP-dependent protein kinase 1;PRKG2|cGMP-dependent protein kinase 2
TF313561	bacgene21514_minke_whale;ENSMUSG00000063953.3_mouse;ENSMUSG00000075232.5_mouse;bacgene21138_minke_whale;sheepgene27822_sheep;OWK01314.1_reddeer;cds_of_genewise4115_milu;evm.model.scaffold145.4_reindeer;ENSG00000123505.15_human;cds_of_m2033_giraffe;bacgene21543_minke_whale;ENSSSCG00000004392.2_pig;cbagene17833Bactrian_camel;yakgene3791_yak;evm.model.scaffold135.9714_muskdeer;evm.model.ctg21.228_si…	AMD1|S-adenosylmethionine decarboxylase proenzyme
TF313761	evm.model.scaffold491.2_reindeer;ENSMUSG00000024424.14_mouse;cds_of_m3491_okapi;cbagene12298Bactrian_camel;cdrgene530dromedary;OWK01820.1_reddeer;bacgene26537_minke_whale;ENSG00000168234.12_human;ENSSSCG00000003710.2_pig;sheepgene25225_sheep;goatgene23091_goat;cds_of_m3426_giraffe;evm.model.scaffold63.6076_muskdeer;ENSBTAG00000005635.5_cow;yakgene12352_yak;cds3475_whitetail;evm.model.ctg18.62_sik…	TTC39C|Tetratricopeptide repeat protein 39C;EPS15|Epidermal growth factor receptor substrate 15;TTC39B|Tetratricopeptide repeat protein 39B
TF313861	evm.model.ctg83.46_sikadeer;evm.model.scaffold496.6_reindeer;evm.model.scaffold570.18864_muskdeer;ENSGALP00000059523.1_chicken;ENSGALP00000059458.1_chicken;cds_of_genewise1917_roedeer;OWK07457.1_reddeer;ENSMUSG00000057506.4_mouse;cds_of_genewise3895_milu;bacgene18450_minke_whale;ENSBTAG00000010739.5_cow;evm.model.ctg13.177_sikadeer;yakgene5659_yak;cbagene22314Bactrian_camel;cdrgene2898dromedary;g…	bloc1s2|Biogenesis of lysosome-related organelles complex 1 subunit 2;Bloc1s2|Biogenesis of lysosome-related organelles complex-1 subunit 2
TF315661	ENSMUSG00000042167.5_mouse;ENSG00000164329.13_human;ENSSSCG00000014114.2_pig;cbagene5535Bactrian_camel;cdrgene3461dromedary;bacgene9173_minke_whale;cds_of_m4163_okapi;evm.model.ctg26.72_sikadeer;cds30075_whitetail;OWK05207.1_reddeer;ENSMUSG00000034610.14_mouse;ENSG00000134744.13_human;ENSSSCG00000003859.2_pig;goatgene2603_goat;sheepgene440_sheep;evm.model.scaffold213.12068_muskdeer;bacgene423_min…	TENT2|Poly(A) RNA polymerase GLD2;TUT7|Terminal uridylyltransferase 7
TF332361	ENSGALP00000046781.1_chicken;ENSMUSG00000040616.3_mouse;ENSG00000171729.13_human;evm.model.scaffold3797.1_reindeer;evm.model.scaffold239.11_reindeer;bacgene8452_minke_whale;cbagene11924Bactrian_camel;cdrgene2703dromedary;ENSSSCG00000021026.1_pig;evm.model.ctg13.215_sikadeer;goatgene16246_goat;sheepgene16157_sheep;cds36599_whitetail;evm.model.scaffold3306.1_reindeer;ENSBTAG00000005300.4_cow;yakgen…	TMEM51|Transmembrane protein 51
TF333061	ENSGALP00000048963.1_chicken;yakgene5762_yak;cds41317_whitetail;evm.model.ctg7.389_sikadeer;yakgene4531_yak;goatgene27158_goat;evm.model.ctg159.8_sikadeer;cds3122_whitetail	PCDH9|Protocadherin-9;PCDH11X|Protocadherin-11 X-linked
TF336561	ENSGALP00000045822.1_chicken;ENSG00000124479.8_human;evm.model.scaffold896.21581_muskdeer;evm.model.scaffold2368.1_reindeer;cds41256_whitetail;goatgene26488_goat;cds_of_m7556_giraffe;sheepgene27469_sheep;evm.model.ctg111.48_sikadeer;cds_of_m7679_okapi;yakgene5120_yak;yakgene8633_yak;cds27913_whitetail;evm.model.ctg54.354_sikadeer;cds_of_m8847_okapi;goatgene26188_goat;sheepgene24582_sheep;cds_of_m…	NDP|Norrin;MUC5AC|Mucin-5AC (Fragments);MUC5B|Mucin-5B
TF336761	evm.model.scaffold871.4_reindeer;ENSMUSG00000076744.2_mouse;ENSG00000211696.2_human;ENSG00000211699.2_human;ENSG00000211697.4_human;ENSG00000211701.2_human;ENSG00000211698.2_human;ENSG00000233306.2_human;sheepgene8229_sheep;evm.model.ctg14.400_sikadeer;yakgene24730_yak;yakgene24729_yak;yakgene16511_yak;cds_of_m22274_giraffe;goatgene4266_goat;sheepgene8228_sheep;goatgene4490_goat	TRGV3|T-cell receptor gamma chain V region PT-gamma-1/2
TF339061	goatgene16182_goat;goatgene17978_goat;goatgene733_goat;cds39145_whitetail;evm.model.ctg585.2_sikadeer;goatgene27159_goat;goatgene17135_goat;sheepgene22022_sheep;sheepgene19278_sheep;sheepgene23213_sheep;sheepgene5528_sheep;yakgene11687_yak;yakgene16332_yak	ERVK-25|Endogenous retrovirus group K member 25 Env polyprotein
TF105062	ENSG00000178741.11_human;evm.model.ctg77.63_sikadeer;evm.model.scaffold34.3200_muskdeer;ENSMUSG00000000088.7_mouse;OWK08722.1_reddeer;yakgene19655_yak;ENSBTAG00000017267.3_cow;goatgene20869_goat;sheepgene21624_sheep;yakgene5346_yak;evm.model.scaffold3231.3_reindeer;cds7344_whitetail;cds36548_whitetail;evm.model.scaffold302.14383_muskdeer;cds_of_genewise12840_roedeer	COX5A|Cytochrome c oxidase subunit 5A, mitochondrial
TF313162	ENSSSCG00000014058.2_pig;ENSMUSG00000047547.14_mouse;cbagene3382Bactrian_camel;cdrgene17788dromedary;cds26219_whitetail;cds_of_m22160_okapi;ENSG00000175416.12_human;bacgene4441_minke_whale;evm.model.scaffold639.7_reindeer;evm.model.scaffold22826.1_reindeer;cds_of_m22251_giraffe;OWK12161.1_reddeer;ENSGALP00000053603.1_chicken;ENSGALP00000005281.3_chicken;ENSG00000122705.16_human;evm.model.ctg143.1…	Clta|Clathrin light chain A
TF313662	cds_of_m5842_giraffe;evm.model.scaffold1252.23068_muskdeer;evm.model.scaffold1294.23190_muskdeer;evm.model.scaffold478.17720_muskdeer;OWK17696.1_reddeer;ENSMUSG00000019782.9_mouse;cdrgene6840dromedary;ENSG00000111832.12_human;bacgene22079_minke_whale;bacgene21172_minke_whale;ENSSSCG00000004446.2_pig;sheepgene12434_sheep;yakgene10404_yak;sheepgene25242_sheep;evm.model.ctg8.155_sikadeer;cds_of_gene…	Rwdd1|RWD domain-containing protein 1
TF331362	ENSMUSG00000045314.5_mouse;ENSG00000186212.3_human;ENSSSCG00000008985.1_pig;cbagene20951Bactrian_camel;cdrgene1025dromedary;bacgene1279_minke_whale;sheepgene10870_sheep;ENSBTAG00000038148.2_cow;yakgene12591_yak;evm.model.scaffold312.14529_muskdeer;cds_of_m18481_giraffe;cds_of_m18527_okapi;goatgene6861_goat;evm.model.scaffold47.4175_muskdeer;cds_of_m2235_giraffe;cds_of_m2268_okapi;sheepgene9727_sh…	Sowahc|Ankyrin repeat domain-containing protein SOWAHC;SOWAHD|Ankyrin repeat domain-containing protein SOWAHD
TF105063	ENSSSCG00000029159.1_pig;ENSSSCG00000024241.1_pig;cds22405_whitetail;yakgene5232_yak;ENSG00000135940.6_human;ENSMUSG00000061518.10_mouse;ENSMUSG00000079941.1_mouse;evm.model.scaffold700.3_reindeer;OWK10641.1_reddeer;cbagene13108Bactrian_camel;cdrgene1122dromedary;bacgene25163_minke_whale;bacgene26332_minke_whale;yakgene1040_yak;ENSSSCG00000008195.2_pig;cds_of_m11316_okapi;cds_of_m21599_giraffe;cd…	COX5B|Cytochrome c oxidase subunit 5B, mitochondrial
TF105963	ENSMUSG00000041671.13_mouse;ENSG00000121350.15_human;evm.model.ctg35.155_sikadeer;cbagene3598Bactrian_camel;evm.model.scaffold1072.22400_muskdeer;cdrgene14786dromedary;ENSSSCG00000000583.2_pig;bacgene24349_minke_whale;evm.model.scaffold10.16_reindeer;goatgene5740_goat;sheepgene7144_sheep;ENSBTAG00000021078.5_cow;yakgene6803_yak;cds32890_whitetail;cds_of_genewise13257_roedeer;cds_of_genewise8028_m…	PYROXD1|Pyridine nucleotide-disulfide oxidoreductase domain-containing protein 1
TF300263	cds_of_m16541_giraffe;evm.model.ctg67.138_sikadeer;ENSMUSG00000094886.1_mouse;cds_of_genewise13436_roedeer;sheepgene25352_sheep;cds_of_genewise4498_milu;ENSMUSG00000090000.1_mouse;evm.model.ctg49.16_sikadeer;ENSBTAG00000017330.3_cow;ENSBTAG00000032961.2_cow;goatgene23212_goat;ENSG00000267228.6_human;ENSG00000134049.4_human;ENSSSCG00000005768.2_pig;yakgene21904_yak;cds14373_whitetail;bacgene26244_…	HDHD2|Haloacid dehalogenase-like hydrolase domain-containing protein 2;IER3IP1|Immediate early response 3-interacting protein 1
TF313463	evm.model.ctg228.3_sikadeer;cds30423_whitetail;ENSMUSG00000025993.10_mouse;ENSG00000138449.10_human;ENSSSCG00000027724.1_pig;cbagene13795Bactrian_camel;cdrgene1727dromedary;bacgene25381_minke_whale;ENSSSCG00000026081.1_pig;ENSSSCG00000027221.1_pig;ENSSSCG00000016040.1_pig;ENSSSCG00000027157.1_pig;ENSBTAG00000010498.5_cow;yakgene3075_yak;evm.model.scaffold261.13541_muskdeer;cds_of_m16940_okapi;cds…	slc40a1|Solute carrier family 40 member 1
TF314463	evm.model.scaffold377.15976_muskdeer;evm.model.scaffold516.18215_muskdeer;ENSBTAG00000002565.3_cow;yakgene1109_yak;evm.model.scaffold1113.22594_muskdeer;evm.model.scaffold676.10_reindeer;evm.model.scaffold676.9_reindeer;cds_of_genewise23026_roedeer;evm.model.ctg141.11_sikadeer;cds_of_genewise3829_milu;cds_of_m1555_okapi;cds_of_m1549_giraffe;evm.model.scaffold4.354_muskdeer;evm.model.scaffold124.9…	Rpl36|60S ribosomal protein L36
TF314963	ENSMUSG00000043262.16_mouse;ENSG00000151116.16_human;cbagene17367Bactrian_camel;cdrgene13673dromedary;bacgene8357_minke_whale;ENSSSCG00000013362.2_pig;cds_of_m8290_okapi;goatgene25526_goat;sheepgene23935_sheep;cds_of_m8184_giraffe;evm.model.scaffold552.13_reindeer;cds_of_genewise9948_roedeer;evm.model.ctg22.40_sikadeer;yakgene21687_yak;cds_of_m1511_giraffe;cds_of_m5337_okapi;goatgene10068_goat;sh…	LDHAL6B|L-lactate dehydrogenase A-like 6B;LDHB|L-lactate dehydrogenase B chain;LDHC|L-lactate dehydrogenase C chain
TF320463	ENSMUSG00000022261.5_mouse;ENSG00000169439.11_human;bacgene793_minke_whale;cbagene19941Bactrian_camel;cdrgene9061dromedary;ENSSSCG00000006088.2_pig;cds_of_m8626_giraffe;ENSBTAG00000014357.5_cow;yakgene14331_yak;goatgene13958_goat;sheepgene13525_sheep;evm.model.scaffold61.5922_muskdeer;cds_of_genewise18916_roedeer;cds26774_whitetail;evm.model.ctg34.9_sikadeer;ENSG00000124145.6_human;ENSMUSG0000001…	Sdc4|Syndecan-4
TF321963	evm.model.ctg144.84_sikadeer;evm.model.scaffold1081.10_reindeer;ENSSSCG00000003264.2_pig;yakgene24414_yak;ENSMUSG00000035632.16_mouse;sheepgene18778_sheep;evm.model.scaffold368.15826_muskdeer;cds_of_m9093_okapi;cds_of_m8974_giraffe;cds12948_whitetail;cds_of_genewise16066_roedeer;cds_of_genewise14656_milu;goatgene18550_goat;ENSBTAG00000014900.5_cow;ENSG00000274176.4_human;ENSG00000277600.4_human;E…	CNOT3|CCR4-NOT transcription complex subunit 3
TF324163	ENSGALP00000046903.1_chicken;ENSMUSG00000019984.16_mouse;ENSG00000112282.17_human;evm.model.ctg114.21_sikadeer;sheepgene12667_sheep;goatgene9865_goat;ENSSSCG00000029065.1_pig;cds_of_m16437_giraffe;cds_of_genewise266_milu;cds_of_genewise18418_roedeer;cds_of_m16494_okapi;bacgene21276_minke_whale;ENSBTAG00000012418.5_cow;ENSSSCG00000004196.2_pig;yakgene21092_yak;evm.model.scaffold233.12650_muskdeer;…	MED23|Mediator of RNA polymerase II transcription subunit 23
TF331163	cdrgene13631dromedary;ENSMUSG00000072875.2_mouse;evm.model.scaffold341.3_reindeer;ENSG00000170837.2_human;evm.model.ctg27.315_sikadeer;goatgene21533_goat;evm.model.scaffold9.980_muskdeer;goatgene4465_goat;bacgene24568_minke_whale;ENSBTAG00000032844.3_cow;evm.model.ctg14.140_sikadeer;cds_of_m22179_giraffe;cds_of_m22091_okapi;cds_of_genewise20302_roedeer;evm.model.scaffold824.21129_muskdeer;cds_of_…	Gpr27|Probable G-protein coupled receptor 27;Gpr85|Probable G-protein coupled receptor 85
TF333963	ENSGALP00000053970.1_chicken;ENSMUSG00000020330.16_mouse;ENSG00000072571.19_human;cds_of_m9012_okapi;bacgene5670_minke_whale;ENSSSCG00000017022.3_pig;cbagene23166Bactrian_camel;cdrgene15977dromedary;evm.model.scaffold515.18210_muskdeer;cds_of_genewise8474_milu;cds1873_whitetail;cds_of_genewise14651_roedeer;evm.model.scaffold574.1_reindeer;evm.model.ctg1.56_sikadeer;OWK11846.1_reddeer	HMMR|Hyaluronan mediated motility receptor
TF335463	evm.model.ctg200.15_sikadeer;cds3763_whitetail;ENSBTAG00000008765.4_cow;yakgene14834_yak;cds45306_whitetail;cds_of_genewise14627_milu;cds_of_genewise11815_roedeer;goatgene11496_goat;cds_of_m5295_giraffe;cds_of_m5389_okapi;cbagene16519Bactrian_camel;cdrgene19287dromedary;evm.model.ctg4.192_sikadeer;sheepgene5975_sheep;evm.model.scaffold62.6032_muskdeer;evm.model.scaffold541.9_reindeer;OWK10186.1_r…	Rnf130|E3 ubiquitin-protein ligase RNF130;Pradc1|Protease-associated domain-containing protein 1
TF336163	ENSMUSG00000020399.14_mouse;ENSG00000135077.8_human;cbagene21505Bactrian_camel;cdrgene13494dromedary;ENSSSCG00000028875.1_pig;bacgene1233_minke_whale;evm.model.ctg1.3_sikadeer;cds22391_whitetail;evm.model.scaffold2878.2_reindeer;yakgene26003_yak;yakgene25840_yak;goatgene7260_goat;sheepgene10062_sheep;cds1555_whitetail;ENSMUSG00000055546.6_mouse;ENSSSCG00000017062.2_pig;ENSG00000145850.8_human;cba…	HAVCR2|Hepatitis A virus cellular receptor 2;HAVCR1|Hepatitis A virus cellular receptor 1
TF105864	cds_of_m12676_giraffe;cds_of_m12677_giraffe;ENSGALP00000016486.4_chicken;evm.model.ctg25.404_sikadeer;OWK09074.1_reddeer;cds_of_m12791_okapi;ENSMUSG00000060121.15_mouse;ENSG00000092208.16_human;cds_of_genewise22986_roedeer;goatgene20992_goat;sheepgene21754_sheep;ENSBTAG00000020930.4_cow;yakgene15835_yak;evm.model.scaffold439.4_reindeer;cds31861_whitetail;bacgene11022_minke_whale;cbagene19140Bactr…	Gemin2|Gem-associated protein 2
TF314464	evm.model.scaffold75.12_reindeer;OWK03561.1_reddeer;cds9254_whitetail;ENSMUSG00000024286.7_mouse;ENSG00000108100.17_human;cbagene827Bactrian_camel;cds36201_whitetail;cds_of_genewise9304_roedeer;ENSSSCG00000011107.2_pig;yakgene20201_yak;sheepgene16584_sheep;ENSBTAG00000005492.5_cow;bacgene2672_minke_whale;cds_of_m3416_okapi;evm.model.scaffold271.13734_muskdeer;goatgene13038_goat;evm.model.ctg62.15…	CCNY|Cyclin-Y
TF328764	ENSMUSG00000034674.18_mouse;ENSG00000139372.14_human;evm.model.scaffold1366.23402_muskdeer;OWK16986.1_reddeer;ENSSSCG00000000847.2_pig;bacgene1437_minke_whale;cdrgene15768dromedary;ENSBTAG00000021633.4_cow;yakgene12527_yak;goatgene5541_goat;sheepgene6940_sheep;evm.model.scaffold91.7768_muskdeer;cds_of_genewise1209_roedeer;cds21950_whitetail;evm.model.scaffold831.1_reindeer;cds_of_genewise1983_mil…	TDG|G/T mismatch-specific thymine DNA glycosylase
TF329364	ENSMUSG00000038497.7_mouse;ENSG00000150403.17_human;evm.model.ctg66.131_sikadeer;cbagene8004Bactrian_camel;ENSSSCG00000009563.2_pig;evm.model.scaffold298.14281_muskdeer;bacgene25870_minke_whale;evm.model.scaffold1024.2_reindeer;OWK00930.1_reddeer;goatgene27793_goat;sheepgene14149_sheep;ENSBTAG00000015704.5_cow;yakgene24631_yak;evm.model.scaffold298.14280_muskdeer;evm.model.ctg66.132_sikadeer;cds_…	Tmco3|Transmembrane and coiled-coil domain-containing protein 3;TFDP1|Transcription factor Dp-1
TF330964	ENSMUSG00000050105.5_mouse;sheepgene4786_sheep;yakgene9367_yak;ENSG00000197245.5_human;cbagene4722Bactrian_camel;cdrgene18865dromedary;bacgene11306_minke_whale;ENSSSCG00000023042.1_pig;goatgene1234_goat;cds_of_m7892_giraffe;cds_of_m8011_okapi;ENSMUSG00000036136.8_mouse;ENSG00000184731.5_human;bacgene25042_minke_whale;cbagene3310Bactrian_camel;goatgene9536_goat;evm.model.scaffold3.339_muskdeer;evm…	FAM110C|Protein FAM110C
TF334964	ENSGALP00000041454.3_chicken;ENSMUSG00000015355.13_mouse;ENSG00000117091.9_human;cbagene10562Bactrian_camel;cdrgene18343dromedary;ENSSSCG00000006379.3_pig;bacgene5909_minke_whale;ENSBTAG00000011238.3_cow;yakgene17512_yak;OWK04849.1_reddeer;goatgene3668_goat;goatgene3659_goat;goatgene28786_goat;ENSMUSG00000053318.7_mouse;ENSG00000158714.10_human;cbagene10539Bactrian_camel;cdrgene5129dromedary;ENSS…	Slamf9|SLAM family member 9;Ly9|T-lymphocyte surface antigen Ly-9;SLAMF1|Signaling lymphocytic activation molecule;CD84|SLAM family member 5
TF337064	evm.model.ctg199.54_sikadeer;OWJ99115.1_reddeer;OWJ99619.1_reddeer;ENSG00000184033.13_human;ENSG00000126890.13_human;ENSG00000268651.2_human;evm.model.scaffold2565.5_reindeer;OWJ99684.1_reddeer;evm.model.scaffold2575.24377_muskdeer;cds11364_whitetail;cds33489_whitetail;OWJ99046.1_reddeer;evm.model.ctg475.1_sikadeer;cds30293_whitetail;OWJ99244.1_reddeer;evm.model.scaffold2943.7_reindeer;cds27677_w…	LAGE3|EKC/KEOPS complex subunit LAGE3;CTAG1B|Cancer/testis antigen 1;Lage3|EKC/KEOPS complex subunit Lage3
TF338664	evm.model.ctg217.24_sikadeer;cds26975_whitetail;cdrgene317dromedary;cds2041_whitetail;evm.model.ctg45.113_sikadeer;cds_of_genewise7502_roedeer;bacgene15488_minke_whale;sheepgene18124_sheep;cds_of_genewise10305_roedeer;sheepgene18122_sheep;cds_of_genewise5490_roedeer;cds_of_genewise2640_milu;ENSG00000198464.13_human;bacgene25477_minke_whale;sheepgene18668_sheep;ENSMUSG00000067430.7_mouse;ENSMUSG00…	ZNF658|Zinc finger protein 658;ZNF32|Zinc finger protein 32
TF351864	sheepgene4823_sheep;ENSSSCG00000021615.1_pig;evm.model.scaffold803.9_reindeer;evm.model.scaffold25180.25015_muskdeer;sheepgene28363_sheep;evm.model.ctg55.120_sikadeer;OWK12894.1_reddeer;yakgene7050_yak;ENSGALP00000006566.4_chicken;bacgene8602_minke_whale;ENSG00000188529.14_human;ENSMUSG00000028676.17_mouse;cbagene11804Bactrian_camel;bacgene7784_minke_whale;cdrgene15568dromedary;evm.model.scaffold…	Srsf10|Serine/arginine-rich splicing factor 10;SRSF12|Serine/arginine-rich splicing factor 12
TF352064	ENSG00000211821.2_human;ENSSSCG00000002053.1_pig;evm.model.ctg85.18_sikadeer;sheepgene11404_sheep;ENSMUSG00000076867.2_mouse;ENSSSCG00000026675.1_pig;ENSBTAG00000047156.1_cow;OWK09518.1_reddeer;evm.model.ctg85.17_sikadeer;cds_of_genewise1855_milu;cds_of_m20668_okapi;cds_of_m20695_giraffe	IGLV6-57|Ig lambda chain V-VI region AR;IGKV2-30|Ig kappa chain V-II region RPMI 6410
TF101165	ENSSSCG00000002540.2_pig;ENSGALP00000050915.1_chicken;ENSMUSG00000047193.16_mouse;ENSG00000187240.13_human;cbagene8673Bactrian_camel;cdrgene5718dromedary;bacgene21573_minke_whale;evm.model.scaffold325.14826_muskdeer;evm.model.ctg126.15_sikadeer;cds17279_whitetail;yakgene1315_yak;goatgene15693_goat;sheepgene18930_sheep;ENSSSCG00000002538.2_pig;OWK08913.1_reddeer;ENSSSCG00000030106.1_pig;ENSSSCG000…	DYNC2H1|Cytoplasmic dynein 2 heavy chain 1;DNAH1|Dynein heavy chain 1, axonemal;DNAH3|Dynein heavy chain 3, axonemal;DNAH12|Dynein heavy chain 12, axonemal
TF105165	ENSSSCG00000021289.1_pig;cbagene1338Bactrian_camel;OWK13740.1_reddeer;ENSGALP00000024729.6_chicken;evm.model.ctg118.31_sikadeer;ENSG00000178950.16_human;evm.model.scaffold216.12233_muskdeer;ENSMUSG00000062234.14_mouse;yakgene3192_yak;bacgene13720_minke_whale;cds_of_m11698_okapi;cds_of_genewise15266_roedeer;sheepgene11091_sheep;goatgene27188_goat;evm.model.scaffold499.9_reindeer;cds16450_whitetail…	Gak|Cyclin-G-associated kinase;DNAJC6|Putative tyrosine-protein phosphatase auxilin
TF105465	bacgene10426_minke_whale;ENSG00000141748.12_human;cds18522_whitetail;cbagene14110Bactrian_camel;cdrgene17286dromedary;ENSMUSG00000038352.15_mouse;ENSBTAG00000002035.3_cow;yakgene11483_yak;goatgene19500_goat;sheepgene14988_sheep;evm.model.ctg84.70_sikadeer;cds_of_genewise17853_muskdeer;bacgene15057_minke_whale;ENSSSCG00000022890.1_pig;ENSMUSG00000036093.7_mouse;cds_of_genewise7660_roedeer;cbagene1…	Arl5c|ADP-ribosylation factor-like protein 5C;NEB|Nebulin;NRAP|Nebulin-related-anchoring protein
TF106465	ENSGALP00000006818.4_chicken;ENSG00000122194.18_human;evm.model.scaffold256.13395_muskdeer;cds_of_m790_giraffe;cds_of_m802_okapi;ENSBTAG00000001271.5_cow;cds4067_whitetail;evm.model.ctg22.72_sikadeer;cds_of_genewise15966_roedeer;cds_of_m13035_giraffe;cds_of_m13148_okapi;cds40095_whitetail;yakgene17608_yak;cbagene17657Bactrian_camel;cdrgene15146dromedary;bacgene12809_minke_whale;ENSG00000062524.15…	PLG|Plasminogen;EPHA1|Ephrin type-A receptor 1;EPHB3|Ephrin type-B receptor 3;NTRK1|High affinity nerve growth factor receptor;NTRK3|NT-3 growth factor receptor;NTRK2|BDNF/NT-3 growth factors receptor
TF300465	evm.model.scaffold388.52_reindeer;ENSMUSG00000022292.15_mouse;OWK04359.1_reddeer;ENSG00000048392.11_human;ENSSSCG00000006058.2_pig;cbagene10633Bactrian_camel;cdrgene9027dromedary;bacgene7198_minke_whale;cds_of_m12858_giraffe;goatgene14008_goat;sheepgene13473_sheep;cds36808_whitetail;ENSBTAG00000021208.4_cow;yakgene12829_yak;cds_of_m12976_okapi;evm.model.ctg19.131_sikadeer;evm.model.scaffold717.5_…	RRM2B|Ribonucleoside-diphosphate reductase subunit M2 B
TF313265	ENSMUSG00000090102.1_mouse;ENSMUSG00000068113.6_mouse;ENSGALP00000055583.1_chicken;ENSMUSG00000029552.19_mouse;ENSG00000135269.17_human;cbagene4458Bactrian_camel;cdrgene3936dromedary;ENSSSCG00000016636.2_pig;evm.model.ctg14.128_sikadeer;OWK06275.1_reddeer;cds_of_m13774_giraffe;cds_of_m13861_okapi;evm.model.scaffold1856.1_reindeer;cds37310_whitetail;ENSBTAG00000021204.5_cow;yakgene12573_yak;sheepg…	TES|Testin;LMCD1|LIM and cysteine-rich domains protein 1;PRICKLE4|Prickle-like protein 4;PRICKLE3|Prickle-like protein 3
TF314365	evm.model.scaffold1467.11_reindeer;evm.model.scaffold4319.2_reindeer;evm.model.scaffold1467.10_reindeer;evm.model.scaffold4319.3_reindeer;evm.model.ctg120.8_sikadeer;evm.model.ctg11.176_sikadeer;evm.model.scaffold48.7_reindeer;bacgene14312_minke_whale;evm.model.scaffold917.21705_muskdeer;ENSG00000107362.13_human;cbagene8390Bactrian_camel;cdrgene2383dromedary;cds10863_whitetail;goatgene8963_goat;s…	ABHD17C|Alpha/beta hydrolase domain-containing protein 17C;ABHD17B|Alpha/beta hydrolase domain-containing protein 17B;ABHD17A|Alpha/beta hydrolase domain-containing protein 17A
TF314465	ENSGALP00000057108.1_chicken;ENSMUSG00000042073.15_mouse;ENSG00000114779.19_human;cbagene20798Bactrian_camel;cdrgene1226dromedary;ENSSSCG00000026847.1_pig;evm.model.ctg70.94_sikadeer;OWK02799.1_reddeer;evm.model.scaffold41.3692_muskdeer;goatgene21664_goat;sheepgene22448_sheep;ENSBTAG00000037377.2_cow;yakgene11575_yak;ENSGALP00000062886.1_chicken;ENSMUSG00000042210.17_mouse;evm.model.scaffold826.1…	ABHD14B|Alpha/beta hydrolase domain-containing protein 14B;ABHD14A|Alpha/beta hydrolase domain-containing protein 14A
TF315065	evm.model.ctg14.154_sikadeer;ENSGALP00000043421.2_chicken;ENSMUSG00000056899.10_mouse;cds27445_whitetail;cbagene4477Bactrian_camel;cdrgene3915dromedary;ENSG00000184903.9_human;bacgene24553_minke_whale;cds12118_whitetail;ENSBTAG00000004398.4_cow;yakgene15291_yak;evm.model.scaffold83.7137_muskdeer;ENSSSCG00000016650.2_pig;cds_of_m2653_giraffe;goatgene4452_goat;sheepgene8036_sheep;cds_of_m2719_okapi	IMMP2L|Mitochondrial inner membrane protease subunit 2
TF316865	cds21147_whitetail;evm.model.ctg115.47_sikadeer;evm.model.scaffold269.13691_muskdeer;OWK12855.1_reddeer;evm.model.scaffold348.15141_muskdeer;ENSSSCG00000016244.2_pig;ENSMUSG00000067158.9_mouse;ENSG00000081052.11_human;cbagene5306Bactrian_camel;cdrgene6797dromedary;bacgene2146_minke_whale;evm.model.scaffold298.14312_muskdeer;cbagene8026Bactrian_camel;ENSSSCG00000009545.2_pig;cds2984_whitetail;OWK0…	COL9A3|Collagen alpha-3(IX) chain;COL4A5|Collagen alpha-5(IV) chain;Col4a1|Collagen alpha-1(IV) chain
TF338665	evm.model.ctg144.20_sikadeer;ENSMUSG00000078657.6_mouse;ENSG00000143536.7_human;bacgene10849_minke_whale;cbagene9308Bactrian_camel;cdrgene12281dromedary;ENSSSCG00000006604.2_pig;evm.model.scaffold1421.23509_muskdeer;ENSBTAG00000019540.5_cow;yakgene8509_yak;goatgene3378_goat;sheepgene1234_sheep;cds_of_m11857_giraffe;cds_of_m11954_okapi;cds37254_whitetail;ENSBTAG00000039357.2_cow;yakgene8506_yak;cd…	FLG2|Filaggrin-2;Hrnr|Hornerin
TF300466	OWK07031.1_reddeer;ENSGALP00000055386.1_chicken;evm.model.scaffold1482.23633_muskdeer;ENSGALP00000057094.1_chicken;evm.model.scaffold673.1_reindeer;bacgene1923_minke_whale;cbagene18196Bactrian_camel;ENSBTAG00000000132.2_cow;goatgene19179_goat;ENSG00000161960.14_human;ENSMUSG00000059796.16_mouse;ENSSSCG00000017957.2_pig;sheepgene14666_sheep;yakgene8319_yak;cds_of_m8981_okapi;evm.model.ctg84.356_si…	Eif4a1|Eukaryotic initiation factor 4A-I;Eif4a2|Eukaryotic initiation factor 4A-II;Eif4a3|Eukaryotic initiation factor 4A-III
TF300566	ENSMUSG00000071723.7_mouse;bacgene19256_minke_whale;ENSSSCG00000021118.1_pig;ENSGALP00000061390.1_chicken;ENSMUSG00000062203.14_mouse;evm.model.scaffold6.603_muskdeer;ENSG00000103342.12_human;evm.model.scaffold596.6_reindeer;cds45720_whitetail;evm.model.ctg56.118_sikadeer;OWK11015.1_reddeer;cbagene15037Bactrian_camel;goatgene23625_goat;sheepgene25772_sheep;ENSBTAG00000003577.5_cow;yakgene2777_yak…	Gspt1|Eukaryotic peptide chain release factor GTP-binding subunit ERF3A;GSPT2|Eukaryotic peptide chain release factor GTP-binding subunit ERF3B;Eef1a1|Elongation factor 1-alpha 1
TF316366	ENSMUSG00000073380.1_mouse;ENSG00000205784.2_human;cbagene18943Bactrian_camel;cdrgene10211dromedary;sheepgene9275_sheep;cds17985_whitetail;evm.model.scaffold371.42_reindeer;evm.model.ctg60.291_sikadeer;evm.model.ctg209.6_sikadeer;cds_of_genewise2887_milu;ENSMUSG00000074794.9_mouse;cds_of_m4310_giraffe;cds_of_m4389_okapi;ENSG00000113369.8_human;goatgene7158_goat;sheepgene10189_sheep;ENSBTAG0000000…	ARRDC5|Arrestin domain-containing protein 5;TXNIP|Thioredoxin-interacting protein;ARRDC3|Arrestin domain-containing protein 3;ARRDC2|Arrestin domain-containing protein 2
TF328666	ENSMUSG00000019303.14_mouse;evm.model.scaffold487.17878_muskdeer;yakgene12627_yak;cds_of_m12660_giraffe;cds_of_m12778_okapi;evm.model.scaffold585.1_reindeer;cds_of_genewise5350_roedeer;cds6179_whitetail;evm.model.ctg9.19_sikadeer;OWK15475.1_reddeer;cds_of_genewise20366_milu;goatgene19651_goat;sheepgene15120_sheep;ENSBTAG00000020907.4_cow;ENSG00000131470.14_human;bacgene10620_minke_whale;bacgene10…	Psmc3ip|Homologous-pairing protein 2 homolog
TF329066	ENSSSCG00000027904.1_pig;ENSGALP00000041707.2_chicken;ENSMUSG00000037979.13_mouse;ENSG00000275035.2_human;ENSG00000119242.8_human;bacgene20252_minke_whale;ENSSSCG00000009764.2_pig;cds18149_whitetail;sheepgene20880_sheep;goatgene16867_goat;evm.model.scaffold18.1884_muskdeer;cds_of_genewise2391_roedeer;cds_of_genewise13449_milu;yakgene18327_yak;ENSBTAG00000020346.5_cow;cds_of_m18911_giraffe;cds_of_…	CCDC92|Coiled-coil domain-containing protein 92
TF105167	cds_of_m11111_giraffe;cds_of_genewise7810_roedeer;OWK12777.1_reddeer;cds_of_genewise7809_roedeer;evm.model.ctg4.183_sikadeer;evm.model.scaffold1944.5_reindeer;evm.model.scaffold1200.5_reindeer;yakgene9421_yak;ENSG00000126698.10_human;ENSSSCG00000003626.2_pig;ENSMUSG00000054405.14_mouse;ENSBTAG00000018385.4_cow;evm.model.ctg55.199_sikadeer;bacgene5028_minke_whale;cbagene4673Bactrian_camel;cdrgene2…	Dnajc8|DnaJ homolog subfamily C member 8;PTAFR|Platelet-activating factor receptor
TF300067	evm.model.scaffold48.4337_muskdeer;OWK05844.1_reddeer;sheepgene25339_sheep;yakgene5936_yak;goatgene23197_goat;evm.model.ctg51.113_sikadeer;ENSSSCG00000004054.1_pig;evm.model.scaffold28.2729_muskdeer;bacgene14305_minke_whale;ENSBTAG00000047548.1_cow;evm.model.scaffold30.2845_muskdeer;evm.model.scaffold508.2_reindeer;ENSBTAG00000047787.1_cow;evm.model.scaffold86.9_reindeer;evm.model.scaffold542.185…	RPS15A|40S ribosomal protein S15a;ARL6IP1|ADP-ribosylation factor-like protein 6-interacting protein 1
TF315167	ENSGALP00000058906.1_chicken;ENSG00000274853.2_human;ENSG00000278619.4_human;ENSMUSG00000018405.7_mouse;yakgene5921_yak;ENSBTAG00000010311.4_cow;goatgene18797_goat;sheepgene14290_sheep;cds_of_m6206_giraffe;cds_of_m6314_okapi;cds_of_genewise3928_roedeer;evm.model.ctg84.731_sikadeer;evm.model.scaffold1002.3_reindeer;cds38591_whitetail;cds_of_genewise6544_milu;OWK13894.1_reddeer;cbagene5504Bactrian_…	MRM1|rRNA methyltransferase 1, mitochondrial
TF316767	ENSMUSG00000043592.15_mouse;sheepgene22916_sheep;ENSG00000124602.9_human;cbagene24250Bactrian_camel;cdrgene5308dromedary;bacgene26751_minke_whale;ENSSSCG00000001598.2_pig;cds_of_m1787_okapi;ENSSSCG00000027922.1_pig;ENSBTAG00000002919.3_cow;yakgene9967_yak;evm.model.scaffold16.1714_muskdeer;ENSGALP00000047563.1_chicken;ENSGALP00000063182.1_chicken;evm.model.ctg5.63_sikadeer;cbagene7531Bactrian_cam…	UNC5D|Netrin receptor UNC5D
TF317067	ENSGALP00000054760.1_chicken;ENSMUSG00000001482.15_mouse;ENSG00000140995.16_human;cbagene21451Bactrian_camel;cdrgene24056dromedary;ENSSSCG00000002640.2_pig;cds_of_m2185_giraffe;yakgene5983_yak;goatgene17351_goat;cds_of_m2217_okapi;evm.model.scaffold45.4064_muskdeer;evm.model.ctg76.7_sikadeer;evm.model.scaffold48.4274_muskdeer;ENSBTAG00000007830.4_cow;yakgene20840_yak;goatgene1603_goat;sheepgene44…	DEF8|Differentially expressed in FDCP 8 homolog;RUBCN|Run domain Beclin-1 interacting and cysteine-rich containing protein
TF328567	evm.model.scaffold73.24_reindeer;ENSMUSG00000026162.7_mouse;evm.model.ctg10.101_sikadeer;evm.model.ctg2.55_sikadeer;ENSG00000187736.12_human;ENSSSCG00000016205.2_pig;cds_of_m15787_okapi;cds_of_m15705_giraffe;OWK12708.1_reddeer;cbagene5249Bactrian_camel;cdrgene14414dromedary;bacgene18903_minke_whale;evm.model.scaffold125.9299_muskdeer;goatgene1513_goat;sheepgene4501_sheep;yakgene3246_yak;ENSBTAG00…	Slc23a3|Solute carrier family 23 member 3;NHEJ1|Non-homologous end-joining factor 1
TF331067	ENSMUSG00000051735.7_mouse;ENSG00000282895.1_human;ENSG00000187994.13_human;ENSSSCG00000022692.1_pig;cbagene4091Bactrian_camel;cdrgene11704dromedary;bacgene12541_minke_whale;sheepgene18160_sheep;ENSBTAG00000001775.5_cow;yakgene4062_yak;evm.model.scaffold351.15255_muskdeer;goatgene17845_goat;cds_of_m1089_giraffe;cds_of_m1102_okapi;evm.model.scaffold35.3334_muskdeer;ENSBTAG00000020382.5_cow;goatgen…	RIN3|Ras and Rab interactor 3
TF351467	ENSMUSG00000043932.5_mouse;ENSMUSG00000047720.7_mouse;ENSMUSG00000071537.6_mouse;ENSG00000188883.4_human;ENSSSCG00000016506.2_pig;cbagene4309Bactrian_camel;cdrgene10106dromedary;bacgene10054_minke_whale;goatgene4105_goat;sheepgene8404_sheep;ENSBTAG00000017793.4_cow;yakgene13227_yak;evm.model.scaffold130.9537_muskdeer;cds_of_m10723_giraffe;cds_of_m10841_okapi;sheepgene7261_sheep;evm.model.ctg301.2…	KLRK1|NKG2-D type II integral membrane protein;Clec2d11|C-type lectin domain family 2 member D11
TF352067	ENSG00000283115.2_human;ENSMUSG00000076508.3_mouse;ENSMUSG00000076514.3_mouse;evm.model.ctg24.9_sikadeer;OWK10726.1_reddeer;ENSG00000282172.1_human;ENSG00000211599.2_human;ENSSSCG00000029427.1_pig;ENSSSCG00000023617.1_pig;ENSSSCG00000008204.3_pig;ENSMUSG00000076531.1_mouse;ENSMUSG00000076532.3_mouse;ENSMUSG00000076533.3_mouse;ENSMUSG00000076562.1_mouse;ENSMUSG00000095753.2_mouse;ENSMUSG0000007653…	IGKV5-2|Ig kappa chain V region EV15;IGLV7-43|Ig lambda chain V region 4A;Vpreb2|Immunoglobulin omega chain;IGLV1-51|Ig lambda chain V-I region BL2;IGLV2-11|Ig lambda chain V-II region BUR;IGLV3-19|Ig lambda chain V-III region SH
TF300068	goatgene26526_goat;ENSMUSG00000047344.9_mouse;ENSG00000147036.11_human;sheepgene27420_sheep;OWJ99106.1_reddeer;evm.model.scaffold1857.3_reindeer;cds_of_m1892_okapi;evm.model.scaffold1857.4_reindeer;evm.model.scaffold498.18002_muskdeer
TF313668	ENSGALP00000062641.1_chicken;ENSMUSG00000066442.17_mouse;ENSMUSG00000079427.10_mouse;ENSMUSG00000100838.1_mouse;ENSG00000259332.3_human;ENSG00000136371.10_human;cbagene10184Bactrian_camel;cdrgene13120dromedary;bacgene23899_minke_whale;evm.model.ctg168.18_sikadeer;sheepgene21516_sheep;goatgene20762_goat;cds_of_m12255_okapi;cds_of_m12148_giraffe;evm.model.scaffold426.16951_muskdeer;ENSBTAG000000200…	MTHFS|5-formyltetrahydrofolate cyclo-ligase
TF314668	ENSMUSG00000038541.7_mouse;ENSG00000277893.1_human;cbagene5018Bactrian_camel;cdrgene13925dromedary;OWK10751.1_reddeer;evm.model.scaffold1391.23459_muskdeer;ENSBTAG00000003108.3_cow;yakgene6606_yak;goatgene11530_goat;sheepgene5938_sheep;bacgene21699_minke_whale;cds24139_whitetail;cds_of_m1909_okapi;evm.model.scaffold3400.1_reindeer;evm.model.ctg4.237_sikadeer;cds_of_genewise14285_roedeer;cds_of_ge…	SRD5A2|3-oxo-5-alpha-steroid 4-dehydrogenase 2;SRD5A1|3-oxo-5-alpha-steroid 4-dehydrogenase 1
TF314868	OWK07233.1_reddeer;ENSMUSG00000001785.12_mouse;sheepgene6970_sheep;ENSSSCG00000000161.2_pig;bacgene1399_minke_whale;cbagene21891Bactrian_camel;cdrgene19233dromedary;evm.model.ctg38.114_sikadeer;evm.model.scaffold2010.5_reindeer;evm.model.scaffold584.19057_muskdeer;cds25679_whitetail;evm.model.scaffold542.18513_muskdeer;evm.model.ctg69.260_sikadeer;ENSGALP00000052617.1_chicken	PWP1|Periodic tryptophan protein 1 homolog;CORO1C|Coronin-1C
TF324168	evm.model.scaffold42.17_reindeer;ENSMUSG00000025184.10_mouse;sheepgene24738_sheep;ENSG00000166024.13_human;evm.model.scaffold191.11533_muskdeer;evm.model.ctg216.7_sikadeer;ENSSSCG00000010531.2_pig;cbagene22339Bactrian_camel;cdrgene2875dromedary;yakgene23049_yak;ENSBTAG00000025830.4_cow;goatgene9176_goat;sheepgene3215_sheep;OWK07310.1_reddeer;evm.model.scaffold886.9_reindeer;cds41076_whitetail;evm…	R3HCC1L|Coiled-coil domain-containing protein R3HCC1L
TF324568	cdrgene17365dromedary;cds24596_whitetail;ENSGALP00000054494.1_chicken;ENSMUSG00000026077.15_mouse;ENSSSCG00000008171.2_pig;ENSSSCG00000026936.1_pig;bacgene26295_minke_whale;ENSG00000170485.16_human;cbagene13135Bactrian_camel;OWK10789.1_reddeer;cds_of_m11952_giraffe;cds_of_m12053_okapi;evm.model.ctg4.109_sikadeer;evm.model.scaffold62.5967_muskdeer;ENSBTAG00000019697.5_cow;yakgene14178_yak;sheepgen…	NPAS2|Neuronal PAS domain-containing protein 2;PASD1|PAS domain-containing protein 1
TF330468	evm.model.ctg115.145_sikadeer;cds17743_whitetail;ENSSSCG00000007192.2_pig;bacgene23208_minke_whale;cbagene14463Bactrian_camel;cdrgene22321dromedary;evm.model.ctg55.256_sikadeer;ENSMUSG00000050493.8_mouse;bacgene5098_minke_whale;ENSG00000183615.5_human;ENSSSCG00000003616.2_pig;cbagene7898Bactrian_camel;cdrgene4390dromedary;sheepgene4667_sheep;ENSBTAG00000002027.4_cow;yakgene19936_yak;evm.model.sca…	C20orf202|Uncharacterized protein C20orf202;FAM167B|Protein FAM167B;FAM167A|Protein FAM167A
TF332068	evm.model.ctg135.29_sikadeer;OWK15154.1_reddeer;ENSMUSG00000069763.3_mouse;ENSG00000166292.11_human;evm.model.scaffold463.17479_muskdeer;goatgene18690_goat;sheepgene14184_sheep;ENSBTAG00000009292.3_cow;yakgene19614_yak;cds_of_m5602_giraffe;cds_of_m5603_giraffe;cds_of_m5604_giraffe;cds_of_m5703_okapi;cds_of_genewise7797_roedeer;cds_of_genewise14603_milu;evm.model.scaffold2122.9_reindeer;cds19844_w…	TMEM100|Transmembrane protein 100
TF336068	yakgene8155_yak;evm.model.ctg44.126_sikadeer;ENSMUSG00000090223.1_mouse;goatgene905_goat;cds32372_whitetail;ENSG00000183036.10_human;ENSMUSG00000038370.6_mouse;bacgene5877_minke_whale;ENSSSCG00000006351.1_pig;ENSG00000248485.1_human;cbagene10587Bactrian_camel;cdrgene18317dromedary;cds_of_m19550_okapi;cds_of_m19557_giraffe;ENSBTAG00000040512.3_cow;sheepgene1560_sheep;yakgene23102_yak;cds23328_whit…	PCP4|Purkinje cell protein 4;PCP4L1|Purkinje cell protein 4-like protein 1
TF350468	ENSMUSG00000030587.5_mouse;ENSGALP00000063028.1_chicken;evm.model.ctg69.82_sikadeer;ENSMUSG00000029404.15_mouse;ENSG00000182196.13_human;bacgene20227_minke_whale;ENSBTAG00000001594.5_cow;cds_of_genewise5278_milu;cds_of_genewise1001_roedeer;ENSSSCG00000009782.2_pig;cbagene21261Bactrian_camel;cdrgene20633dromedary;cds_of_m974_giraffe;sheepgene20899_sheep;goatgene16847_goat;cds_of_m989_okapi;evm.mod…	Arl6ip4|ADP-ribosylation factor-like protein 6-interacting protein 4
TF352168	ENSMUSG00000079583.9_mouse;ENSMUSG00000107361.3_mouse;ENSG00000203933.2_human;cds_of_m17313_giraffe;cds_of_m17360_okapi;cds14295_whitetail;ENSBTAG00000036144.2_cow;ENSBTAG00000047819.1_cow;evm.model.ctg103.48_sikadeer;cds7020_whitetail;yakgene23928_yak;goatgene27291_goat;sheepgene28017_sheep;cds_of_m4976_giraffe;cds_of_m5062_okapi;cds37332_whitetail;ENSBTAG00000008226.3_cow;goatgene26816_goat;she…	CX066_BOVIN|Uncharacterized protein CXorf66 homolog
TF352368	ENSMUSG00000072664.10_mouse;ENSMUSG00000049152.11_mouse;ENSSSCG00000020824.1_pig;ENSG00000168671.9_human;ENSG00000145626.11_human;bacgene22354_minke_whale;cbagene10433Bactrian_camel;cdrgene5558dromedary;cbagene10434Bactrian_camel;cdrgene5559dromedary;cds_of_m1645_okapi;ENSBTAG00000004574.5_cow;yakgene8174_yak;cds_of_m2832_okapi;evm.model.scaffold362.15592_muskdeer;goatgene6349_goat;sheepgene10342…	UGT1A10|UDP-glucuronosyltransferase 1-10;Ugt2a2|UDP-glucuronosyltransferase 2A2;UGT2A2|UDP-glucuronosyltransferase 2A1;UGT2C1|UDP-glucuronosyltransferase 2C1 (Fragment);UGT2A3|UDP-glucuronosyltransferase 2A3;UGT2B4|UDP-glucuronosyltransferase 2B4;UGT2B31|UDP-glucuronosyltransferase 2B31;UGT2B9|UDP-glucuronosyltransferase 2B9
TF105569	ENSMUSG00000027288.16_mouse;ENSG00000103994.16_human;ENSSSCG00000004725.2_pig;evm.model.ctg161.19_sikadeer;evm.model.scaffold970.21960_muskdeer;cds_of_m2462_giraffe;cds_of_m2515_okapi;goatgene10712_goat;sheepgene11704_sheep;ENSBTAG00000004079.5_cow;yakgene17628_yak;bacgene7413_minke_whale;cbagene17674Bactrian_camel;cdrgene19868dromedary	ZNF106|Zinc finger protein 106
TF300669	ENSMUSG00000032192.9_mouse;ENSG00000069966.18_human;evm.model.ctg17.27_sikadeer;sheepgene11869_sheep;yakgene13930_yak;evm.model.scaffold1593.11_reindeer;ENSBTAG00000003762.5_cow;goatgene10565_goat;OWK09212.1_reddeer;cds_of_m9804_okapi;yakgene21301_yak;evm.model.scaffold606.19299_muskdeer;ENSSSCG00000000682.2_pig;bacgene4746_minke_whale;cdrgene16476dromedary;evm.model.scaffold600.19214_muskdeer;EN…	GNB5|Guanine nucleotide-binding protein subunit beta-5;TAF5|Transcription initiation factor TFIID subunit 5;TAF5L|TAF5-like RNA polymerase II p300/CBP-associated factor-associated factor 65 kDa subunit 5L
TF321769	ENSMUSG00000060470.7_mouse;ENSG00000182885.16_human;ENSSSCG00000002814.2_pig;cbagene19328Bactrian_camel;cdrgene12201dromedary;bacgene26021_minke_whale;ENSBTAG00000006221.5_cow;yakgene13366_yak;goatgene17471_goat;sheepgene17772_sheep;cds_of_m21378_giraffe;cds_of_m21349_okapi;evm.model.scaffold531.18398_muskdeer;ENSG00000205336.11_human;ENSMUSG00000031785.16_mouse;cbagene19329Bactrian_camel;cdrgene…	ADGRG1|G-protein coupled receptor 56;ADGRG4|Probable G-protein coupled receptor 112
TF323869	evm.model.scaffold625.19570_muskdeer;evm.model.scaffold892.7_reindeer;evm.model.ctg167.38_sikadeer;bacgene25589_minke_whale;ENSMUSG00000073616.10_mouse;sheepgene26678_sheep;ENSG00000172428.10_human;OWJ99315.1_reddeer;goatgene25132_goat;cds_of_genewise8465_muskdeer;cds_of_genewise8469_muskdeer;cds_of_genewise8466_muskdeer;cds28838_whitetail;yakgene14983_yak;ENSBTAG00000010910.4_cow;bacgene16504_mi…	cops9|Myeloma-overexpressed gene 2 protein homolog
TF328469	ENSGALP00000046493.1_chicken;sheepgene22030_sheep;ENSGALP00000049726.1_chicken;goatgene21269_goat;ENSMUSG00000057335.11_mouse;OWK08153.1_reddeer;cbagene2489Bactrian_camel;cdrgene17495dromedary;bacgene14469_minke_whale;ENSSSCG00000030502.1_pig;ENSG00000143702.15_human;ENSG00000276725.4_human;evm.model.ctg15.764_sikadeer;ENSBTAG00000007566.5_cow;evm.model.scaffold185.1_reindeer;goatgene15982_goat;s…	CEP170|Centrosomal protein of 170 kDa
TF331669	yakgene15347_yak;goatgene9331_goat;sheepgene3056_sheep;OWK07248.1_reddeer;evm.model.ctg28.185_sikadeer;evm.model.scaffold1322.4_reindeer;cds18737_whitetail;ENSGALP00000056907.1_chicken;sheepgene5452_sheep;ENSMUSG00000062077.14_mouse;cbagene5062Bactrian_camel;yakgene9257_yak;evm.model.scaffold174.13_reindeer;evm.model.scaffold34.3220_muskdeer;ENSBTAG00000018267.4_cow;cds_of_m11026_giraffe;OWK10269…	TRIM54|Tripartite motif-containing protein 54;TRIM55|Tripartite motif-containing protein 55;TRIM13|E3 ubiquitin-protein ligase TRIM13;TRIM59|Tripartite motif-containing protein 59
TF331869	evm.model.ctg98.152_sikadeer;sheepgene4999_sheep;ENSSSCG00000005858.2_pig;cds_of_m20308_okapi;cds_of_m20316_giraffe;yakgene22472_yak;goatgene12473_goat;ENSBTAG00000047357.1_cow;evm.model.scaffold30.3033_muskdeer;cbagene14218Bactrian_camel;cdrgene23094dromedary;bacgene14764_minke_whale;ENSG00000212864.3_human;ENSMUSG00000044628.4_mouse	NHLRC1|E3 ubiquitin-protein ligase NHLRC1
TF333069	OWK18085.1_reddeer;ENSGALP00000056207.1_chicken;cbagene17401Bactrian_camel;cdrgene5259dromedary;ENSBTAG00000001516.4_cow;yakgene15551_yak;bacgene8401_minke_whale;ENSSSCG00000013390.2_pig;evm.model.ctg46.402_sikadeer;bacgene8402_minke_whale;goatgene15413_goat;sheepgene19235_sheep;evm.model.ctg46.403_sikadeer;cds17604_whitetail;evm.model.scaffold829.4_reindeer;evm.model.scaffold10.997_muskdeer;goat…	CRSP1|Calcitonin receptor-stimulating peptide 1;CRSP2|Calcitonin receptor-stimulating peptide 2
TF337069	cbagene2894Bactrian_camel;cdrgene7673dromedary;ENSGALP00000019205.1_chicken;ENSGALP00000055707.1_chicken;ENSMUSG00000049539.2_mouse;ENSG00000124610.4_human;bacgene10261_minke_whale;bacgene10262_minke_whale;cbagene2915Bactrian_camel;cdrgene7654dromedary;goatgene22099_goat;sheepgene23568_sheep;ENSBTAG00000046621.1_cow;yakgene5828_yak;evm.model.scaffold780.20758_muskdeer;cds_of_m21767_okapi;cds_of_m…	H1-4|Histone H1.4;H1-6|Histone H1t;Hils1|Spermatid-specific linker histone H1-like protein
TF339069	evm.model.ctg77.87_sikadeer;ENSMUSG00000029620.4_mouse;ENSMUSG00000061707.5_mouse;ENSMUSG00000095040.2_mouse;ENSMUSG00000096798.1_mouse;ENSMUSG00000096664.7_mouse;ENSMUSG00000079091.1_mouse;ENSMUSG00000041505.15_mouse;ENSMUSG00000095557.7_mouse;ENSMUSG00000096527.5_mouse;ENSMUSG00000079093.2_mouse;ENSMUSG00000104752.1_mouse;ENSMUSG00000096344.2_mouse;ENSMUSG00000029526.5_mouse;ENSMUSG00000030463.…	Ralgds|Ral guanine nucleotide dissociation stimulator
TF314870	ENSGALP00000045334.1_chicken;ENSSSCG00000027951.1_pig;ENSMUSG00000035765.9_mouse;evm.model.scaffold118.9002_muskdeer;cds_of_m19946_okapi;cds16752_whitetail;ENSBTAG00000000024.6_cow;goatgene23227_goat;yakgene89_yak;bacgene26250_minke_whale;cbagene14801Bactrian_camel;cdrgene15873dromedary;sheepgene25365_sheep;cds18307_whitetail;evm.model.scaffold376.5_reindeer
TF321170	evm.model.scaffold130.9560_muskdeer;evm.model.scaffold511.18155_muskdeer;evm.model.scaffold1222.11_reindeer;ENSMUSG00000049719.14_mouse;bacgene3757_minke_whale;evm.model.scaffold511.18154_muskdeer;ENSBTAG00000038616.2_cow;yakgene14363_yak;goatgene21820_goat;sheepgene22601_sheep;cds_of_m19029_giraffe;cds_of_m19046_okapi;cds_of_genewise19536_roedeer;cds_of_m15914_giraffe;cds_of_m15997_okapi;OWK1135…	PRSS53|Serine protease 53;Prss27|Serine protease 27;TRYM_CANFA|Mastin;PRSS33|Serine protease 33;PRSS36|Polyserase-2
TF326070	ENSMUSG00000062074.7_mouse;ENSGALP00000031075.4_chicken;ENSG00000112761.19_human;evm.model.scaffold1008.4_reindeer;cds_of_m14988_okapi;ENSSSCG00000004422.2_pig;cbagene17846Bactrian_camel;cdrgene17438dromedary;bacgene21150_minke_whale;ENSBTAG00000017205.4_cow;yakgene3781_yak;goatgene9688_goat;sheepgene12463_sheep;cds_of_m14917_giraffe;cds8282_whitetail;evm.model.ctg21.240_sikadeer;evm.model.scaffo…	CCN6|WNT1-inducible-signaling pathway protein 3;CCN5|WNT1-inducible-signaling pathway protein 2
TF343170	cds_of_m2683_giraffe;cds_of_m2751_okapi;evm.model.ctg211.2_sikadeer;evm.model.scaffold619.19488_muskdeer;goatgene15296_goat;evm.model.scaffold1316.5_reindeer;cds_of_genewise122_roedeer;evm.model.scaffold3241.1_reindeer	GVINP1|Interferon-induced very large GTPase 1
TF351270	ENSMUSG00000037259.15_mouse;ENSG00000089091.16_human;ENSSSCG00000030631.1_pig;cbagene23660Bactrian_camel;cdrgene12497dromedary;ENSSSCG00000007094.2_pig;bacgene22123_minke_whale;evm.model.ctg100.80_sikadeer;cds4297_whitetail;cds_of_m16560_okapi	Dzank1|Double zinc ribbon and ankyrin repeat-containing protein 1
TF106171	evm.model.scaffold250.9_reindeer;evm.model.scaffold7.864_muskdeer;evm.model.scaffold32.3127_muskdeer;evm.model.ctg21.254_sikadeer;evm.model.scaffold741.20461_muskdeer;ENSGALP00000044581.1_chicken;ENSSSCG00000004432.2_pig;cds_of_m7116_giraffe;bacgene21158_minke_whale;goatgene9680_goat;ENSG00000196591.11_human;ENSMUSG00000019777.16_mouse;sheepgene12453_sheep;yakgene1142_yak;ENSGALP00000061892.1_chi…	HDAC2|Histone deacetylase 2;Hdac1|Histone deacetylase 1
TF316671	ENSGALP00000052423.1_chicken;ENSMUSG00000022023.5_mouse;evm.model.ctg14.444_sikadeer;evm.model.scaffold1509.1_reindeer;cds42072_whitetail;evm.model.scaffold66.6186_muskdeer;sheepgene13668_sheep;cds_of_m10144_okapi;OWK00956.1_reddeer;cds_of_genewise7814_roedeer;cds_of_genewise5759_milu;goatgene12908_goat;ENSBTAG00000016637.3_cow;yakgene5424_yak;ENSG00000120688.8_human;bacgene18063_minke_whale;bacg…	WBP4|WW domain-binding protein 4
TF318971	ENSGALP00000018228.5_chicken;evm.model.ctg36.27_sikadeer;ENSSSCG00000027750.1_pig;ENSSSCG00000030155.1_pig;sheepgene12939_sheep;goatgene10154_goat;ENSMUSG00000023883.13_mouse;sheepgene18137_sheep;evm.model.ctg164.81_sikadeer;ENSMUSG00000030584.14_mouse;ENSG00000011332.19_human;bacgene12565_minke_whale;ENSSSCG00000025160.1_pig;ENSGALP00000044030.1_chicken;bacgene5343_minke_whale;cds_of_m13484_gira…	PHF10|PHD finger protein 10;Dpf1|Zinc finger protein neuro-d4;DPF2|Zinc finger protein ubi-d4;DPF3|Zinc finger protein DPF3
TF320471	ENSMUSG00000051910.13_mouse;ENSGALP00000046228.1_chicken;ENSSSCG00000013384.2_pig;ENSSSCG00000023065.1_pig;ENSSSCG00000030418.1_pig;evm.model.scaffold58.1_reindeer;ENSBTAG00000044185.2_cow;yakgene10315_yak;sheepgene19226_sheep;goatgene15419_goat;cdrgene5252dromedary;cbagene17394Bactrian_camel;bacgene8393_minke_whale;OWK18000.1_reddeer;cds2131_whitetail;evm.model.scaffold10.990_muskdeer;ENSG000001…	Sox13|Transcription factor SOX-13
TF326071	ENSSSCG00000006303.2_pig;ENSSSCG00000020979.1_pig;ENSMUSG00000026571.12_mouse;cbagene9137Bactrian_camel;cdrgene11167dromedary;ENSG00000143164.15_human;ENSSSCG00000026219.1_pig;bacgene6460_minke_whale;evm.model.scaffold383.2_reindeer;cds9645_whitetail;cds_of_m12712_giraffe;cds_of_m12823_okapi;goatgene3798_goat;sheepgene1647_sheep;ENSBTAG00000020969.5_cow;yakgene10490_yak;evm.model.scaffold524.1831…	DCAF6|DDB1- and CUL4-associated factor 6;DCAF8|DDB1- and CUL4-associated factor 8
TF326271	ENSMUSG00000035840.6_mouse;ENSG00000176018.12_human;ENSSSCG00000024193.1_pig;cds_of_m15235_giraffe;OWK12361.1_reddeer;evm.model.ctg1.122_sikadeer;cds28780_whitetail;evm.model.scaffold261.2_reindeer;cbagene5772Bactrian_camel;cdrgene21660dromedary;bacgene22921_minke_whale;ENSG00000183060.15_human;ENSMUSG00000043831.12_mouse;evm.model.scaffold663.19840_muskdeer;bacgene21486_minke_whale;cds30790_whit…	LYSMD3|LysM and putative peptidoglycan-binding domain-containing protein 3;LYSMD4|LysM and putative peptidoglycan-binding domain-containing protein 4
TF326671	evm.model.ctg31.70_sikadeer;goatgene23960_goat;evm.model.scaffold275.13893_muskdeer;bacgene20151_minke_whale;ENSGALP00000011826.5_chicken;ENSGALP00000060851.1_chicken;cbagene21155Bactrian_camel;cdrgene22885dromedary;ENSMUSG00000041609.16_mouse;ENSSSCG00000009896.2_pig;bacgene5328_minke_whale;ENSG00000135127.11_human;ENSBTAG00000003696.5_cow;yakgene5075_yak;evm.model.scaffold58.5733_muskdeer;cds_o…	BICDL1|Bicaudal D-related protein 1;BICDL2|Bicaudal D-related protein 2
TF328771	OWK17519.1_reddeer;OWK15117.1_reddeer;ENSMUSG00000020527.14_mouse;cbagene6990Bactrian_camel;ENSG00000278259.4_human;ENSG00000278372.4_human;evm.model.scaffold219.12273_muskdeer;ENSSSCG00000017682.2_pig;cbagene5508Bactrian_camel;cdrgene16155dromedary;evm.model.scaffold219.12274_muskdeer;bacgene20769_minke_whale;OWK14095.1_reddeer;cds38607_whitetail;evm.model.scaffold1092.22475_muskdeer;cds_of_m213…	MYO1C|Unconventional myosin-Ic;MYO1F|Unconventional myosin-If;MYO1B|Unconventional myosin-Ib;MYO1G|Unconventional myosin-Ig;MYO5A|Unconventional myosin-Va;MYO1D|Unconventional myosin-Id
TF331671	ENSMUSG00000027420.13_mouse;ENSG00000125864.12_human;ENSG00000283253.1_human;evm.model.scaffold1243.23048_muskdeer;evm.model.scaffold614.6_reindeer;evm.model.scaffold726.6_reindeer;OWK03166.1_reddeer;goatgene13170_goat;sheepgene16731_sheep;evm.model.scaffold35.3316_muskdeer;ENSBTAG00000021867.5_cow;cds4328_whitetail;evm.model.scaffold89.4_reindeer;evm.model.ctg100.93_sikadeer;OWK03227.1_reddeer	BFSP1|Filensin
TF337671	ENSSSCG00000016477.1_pig;cdrgene24492dromedary;ENSG00000282730.1_human;ENSG00000211750.2_human;bacgene16401_minke_whale;evm.model.ctg201.14_sikadeer;evm.model.scaffold21545.1_reindeer;goatgene4030_goat;sheepgene8461_sheep;ENSSSCG00000024900.1_pig;cdrgene7184dromedary;cbagene4268Bactrian_camel;cdrgene15621dromedary;ENSG00000211752.3_human;ENSG00000282234.1_human;cdrgene7182dromedary;cbagene144Bact…	TVB3_MOUSE|T-cell receptor beta chain V region PHDS203 (Fragment);TVB5_MOUSE|T-cell receptor beta chain V region C5 (Fragment);V-TCR|Viral T-cell receptor beta chain-like T17T-22;TRBV7-9|T-cell receptor beta chain V region CTL-L17
TF340071	ENSMUSG00000029072.3_mouse;ENSG00000169962.4_human;goatgene16200_goat;sheepgene16114_sheep;evm.model.ctg15.461_sikadeer;OWK08462.1_reddeer;evm.model.scaffold235.12876_muskdeer;ENSSSCG00000003341.1_pig;cbagene12093Bactrian_camel;cdrgene23539dromedary;ENSG00000173662.20_human;ENSSSCG00000003382.2_pig;cbagene12022Bactrian_camel;cdrgene18465dromedary;ENSBTAG00000016734.4_cow;yakgene6252_yak;goatgene1…	TAS1R3|Taste receptor type 1 member 3;Vmn2r116|Vomeronasal type-2 receptor 116;GRM6|Metabotropic glutamate receptor 6;GRM8|Metabotropic glutamate receptor 8;GRM7|Metabotropic glutamate receptor 7
TF342871	ENSG00000110092.3_human;cbagene11377Bactrian_camel;evm.model.ctg54.272_sikadeer;cds_of_m10562_giraffe;cds_of_m10675_okapi;evm.model.scaffold88.7400_muskdeer;evm.model.scaffold2.142_muskdeer;ENSBTAG00000011014.2_cow;yakgene2170_yak;cds24156_whitetail;bacgene13462_minke_whale;ENSMUSG00000027221.5_mouse;ENSG00000175264.7_human;evm.model.scaffold102.8319_muskdeer;cbagene17252Bactrian_camel;cdrgene249…	CCND1|G1/S-specific cyclin-D1;CHST4|Carbohydrate sulfotransferase 4
TF350571	ENSGALP00000036048.3_chicken;ENSMUSG00000004842.18_mouse;ENSG00000064835.10_human;bacgene111_minke_whale;cds_of_m5602_okapi;cds_of_m5500_giraffe;ENSSSCG00000011996.2_pig;cbagene18660Bactrian_camel;cdrgene6319dromedary;goatgene126_goat;sheepgene1810_sheep;evm.model.scaffold7.843_muskdeer;cds10894_whitetail;bacgene23862_minke_whale;ENSG00000091010.4_human;ENSSSCG00000014412.2_pig;OWK12503.1_reddeer…	Pou4f3|POU domain, class 4, transcription factor 3;Pou3f1|POU domain, class 3, transcription factor 1;POU2F2|POU domain, class 2, transcription factor 2
TF351071	OWK09054.1_reddeer;cdrgene5790dromedary;evm.model.scaffold928.21760_muskdeer;evm.model.ctg74.54_sikadeer;evm.model.scaffold36.17_reindeer;cbagene10217Bactrian_camel;bacgene7220_minke_whale;ENSBTAG00000016651.4_cow;cds_of_m10041_giraffe;goatgene20840_goat;cds_of_m10153_okapi;sheepgene21594_sheep;yakgene5371_yak;cds5245_whitetail;ENSG00000159556.9_human;ENSMUSG00000032318.12_mouse;ENSGALP0000005161…	ISL2|Insulin gene enhancer protein ISL-2;Isl1|Insulin gene enhancer protein ISL-1;Lhx6|LIM/homeobox protein Lhx6;LMX1A|LIM homeobox transcription factor 1-alpha;LMX1B|LIM homeobox transcription factor 1-beta;LHX1|LIM/homeobox protein Lhx1
TF352871	cbagene12374Bactrian_camel;bacgene25422_minke_whale;cdrgene5058dromedary;ENSSSCG00000022163.1_pig;cds_of_m1300_giraffe;ENSSSCG00000007520.3_pig;ENSBTAG00000017475.5_cow;evm.model.ctg115.99_sikadeer;cds_of_m10667_okapi;cbagene1963Bactrian_camel;cdrgene7dromedary;ENSG00000146535.13_human;bacgene8190_minke_whale;OWK11415.1_reddeer;sheepgene26336_sheep;goatgene24195_goat;evm.model.ctg130.4_sikadeer;E…	GNAS|Guanine nucleotide-binding protein G(s) subunit alpha isoforms short;GNA12|Guanine nucleotide-binding protein subunit alpha-12;Gnai1|Guanine nucleotide-binding protein G(i) subunit alpha-1;GNAI3|Guanine nucleotide-binding protein G(k) subunit alpha
TF105872	evm.model.ctg14.151_sikadeer;ENSGALP00000047419.1_chicken;cds_of_m17038_okapi;cds_of_genewise1322_roedeer;cds_of_genewise22313_milu;cdrgene19512dromedary;evm.model.scaffold159.10_reindeer;cds6765_whitetail;cbagene5412Bactrian_camel;OWK13178.1_reddeer;ENSG00000196821.9_human;ENSBTAG00000034493.3_cow;ENSMUSG00000056692.12_mouse;evm.model.scaffold349.15175_muskdeer;goatgene22848_goat;sheepgene22829_…	Ilrun|Uncharacterized protein C6orf106 homolog
TF300772	cdrgene21373dromedary;ENSGALP00000059900.1_chicken;evm.model.scaffold5945.24699_muskdeer;evm.model.scaffold2170.24254_muskdeer;ENSMUSG00000002870.8_mouse;cds_of_m8643_giraffe;evm.model.ctg102.52_sikadeer;sheepgene22732_sheep;ENSG00000073111.13_human;bacgene11935_minke_whale;evm.model.scaffold862.21394_muskdeer;ENSSSCG00000011624.2_pig;goatgene27190_goat;evm.model.scaffold33.4_reindeer;ENSBTAG0000…	MCM2|DNA replication licensing factor MCM2
TF315072	ENSG00000103710.10_human;ENSMUSG00000041696.14_mouse;cbagene1074Bactrian_camel;cdrgene18729dromedary;ENSBTAG00000000062.5_cow;cds11089_whitetail;OWK09310.1_reddeer;evm.model.scaffold22.2174_muskdeer;cds_of_m9938_giraffe;cds_of_m10047_okapi;yakgene13440_yak;goatgene11237_goat;evm.model.scaffold156.10541_muskdeer;cbagene18356Bactrian_camel;cds_of_m12518_giraffe;ENSBTAG00000020647.4_cow;cds_of_m1263…	RALA|Ras-related protein Ral-A;RALB|Ras-related protein Ral-B;Rras2|Ras-related protein R-Ras2;RAP2A|Ras-related protein Rap-2a;RERGL|Ras-related and estrogen-regulated growth inhibitor-like protein
TF328472	evm.model.ctg2.407_sikadeer;evm.model.scaffold713.20270_muskdeer;evm.model.scaffold681.2_reindeer;cbagene1249Bactrian_camel;cdrgene12662dromedary;bacgene11575_minke_whale;sheepgene27110_sheep;evm.model.scaffold1375.23432_muskdeer;goatgene24725_goat;ENSBTAG00000003649.4_cow;yakgene13306_yak;cds_of_m2223_giraffe;cds_of_m2255_okapi;cds_of_genewise16561_roedeer;evm.model.scaffold1130.1_reindeer;cds85…	POMK|Protein O-mannose kinase
TF329672	bacgene17791_minke_whale;OWK16998.1_reddeer;evm.model.scaffold169.10854_muskdeer;ENSSSCG00000022674.1_pig;ENSMUSG00000000346.8_mouse;evm.model.ctg30.41_sikadeer;ENSBTAG00000004349.4_cow;cds_of_m1214_giraffe;cds_of_genewise795_roedeer;evm.model.scaffold397.22_reindeer;evm.model.scaffold633.5_reindeer;cds_of_m1230_okapi;ENSG00000183283.15_human;bacgene12070_minke_whale;yakgene22512_yak;cds10635_whi…	DAZAP2|DAZ-associated protein 2
TF331572	ENSMUSG00000055670.14_mouse;ENSG00000074755.14_human;bacgene10323_minke_whale;cbagene21429Bactrian_camel;cdrgene14067dromedary;ENSSSCG00000026275.1_pig;cds_of_m19911_giraffe;cds_of_m19893_okapi;evm.model.scaffold24.2460_muskdeer;cds_of_genewise9419_roedeer;cds44158_whitetail;evm.model.scaffold928.30_reindeer;OWK15367.1_reddeer;evm.model.ctg84.462_sikadeer;cds_of_genewise10884_milu;goatgene19066_g…	ZZEF1|Zinc finger ZZ-type and EF-hand domain-containing protein 1
TF339372	ENSMUSG00000070464.1_mouse;ENSG00000006606.8_human;ENSGALP00000040584.1_chicken;ENSMUSG00000031780.2_mouse;evm.model.scaffold489.11_reindeer;cds20393_whitetail;sheepgene17763_sheep;goatgene17462_goat;ENSG00000102970.10_human;bacgene2818_minke_whale;cbagene19336Bactrian_camel;cdrgene12209dromedary;ENSSSCG00000023852.1_pig;ENSMUSG00000020702.13_mouse;ENSG00000108702.3_human;ENSSSCG00000017720.3_pig…	CCL1|C-C motif chemokine 1;CCL24|C-C motif chemokine 24;CCL3|C-C motif chemokine 3;REG1_BOVIN|Regakine-1;CCL5|C-C motif chemokine 5;CCL4|C-C motif chemokine 4;CCL3L3|C-C motif chemokine 3-like 1
TF342172	sheepgene9081_sheep;goatgene8111_goat;ENSMUSG00000074862.11_mouse;evm.model.ctg225.37_sikadeer;goatgene18616_goat;cds_of_genewise9401_milu;ENSMUSG00000037640.15_mouse;ENSMUSG00000020420.8_mouse;cdrgene23975dromedary;yakgene1797_yak;cds12774_whitetail;ENSBTAG00000040153.2_cow;ENSG00000186300.11_human;ENSG00000196466.10_human;cdrgene22091dromedary;cdrgene22096dromedary;ENSSSCG00000003072.2_pig;evm.…	ZNF549|Zinc finger protein 549;ZNF283|Zinc finger protein 283;ZNF266|Zinc finger protein 266;ZNF56|Putative zinc finger protein 56
TF106173	ENSSSCG00000029654.1_pig;ENSMUSG00000031161.15_mouse;ENSG00000094631.18_human;evm.model.scaffold676.24_reindeer;goatgene26418_goat;evm.model.scaffold978.21992_muskdeer;cds_of_m7969_giraffe;cds_of_m8084_okapi;evm.model.scaffold101.8254_muskdeer;ENSBTAG00000011000.5_cow;yakgene17540_yak;goatgene6255_goat;sheepgene7668_sheep;bacgene20000_minke_whale;cbagene11772Bactrian_camel;cdrgene8861dromedary;EN…
TF300073	evm.model.ctg24.249_sikadeer;cbagene23163Bactrian_camel;evm.model.scaffold167.10815_muskdeer;yakgene19390_yak;bacgene1278_minke_whale;evm.model.scaffold542.10_reindeer;sheepgene28043_sheep;sheepgene14304_sheep;ENSGALP00000062041.1_chicken;ENSGALP00000058781.1_chicken;ENSGALP00000063427.1_chicken;cbagene21998Bactrian_camel;evm.model.scaffold22.2183_muskdeer;cds_of_m16751_okapi;cds_of_m16697_giraff…	Rpl13|60S ribosomal protein L13
TF300273	evm.model.scaffold472.17663_muskdeer;evm.model.ctg25.64_sikadeer;evm.model.scaffold510.16_reindeer;ENSGALP00000059781.1_chicken;ENSGALP00000063718.1_chicken;evm.model.scaffold5.551_muskdeer;cds_of_m15110_giraffe;bacgene23088_minke_whale;cbagene14351Bactrian_camel;cdrgene3581dromedary;ENSBTAG00000027361.2_cow;goatgene13632_goat;ENSG00000125995.15_human;ENSMUSG00000067847.13_mouse;cds_of_m15182_oka…	Romo1|Reactive oxygen species modulator 1
TF324673	ENSGALP00000008613.5_chicken;ENSMUSG00000020526.12_mouse;ENSG00000278574.4_human;ENSG00000273611.4_human;evm.model.ctg32.49_sikadeer;bacgene20770_minke_whale;ENSSSCG00000023373.1_pig;cbagene6991Bactrian_camel;cdrgene16154dromedary;evm.model.scaffold457.17416_muskdeer;goatgene18791_goat;sheepgene14285_sheep;cds_of_m16960_giraffe;cds38615_whitetail;evm.model.scaffold61.19_reindeer;cds_of_m16961_gir…	ZNHIT3|Zinc finger HIT domain-containing protein 3
TF328673	ENSMUSG00000046748.7_mouse;ENSMUSG00000022754.5_mouse;OWK00462.1_reddeer;ENSG00000181458.10_human;OWK00580.1_reddeer;ENSSSCG00000011960.1_pig;ENSSSCG00000011965.2_pig;cbagene18608Bactrian_camel;cdrgene6264dromedary;ENSBTAG00000013321.5_cow;yakgene3639_yak;goatgene200_goat;sheepgene1877_sheep;cds_of_m8023_giraffe;cds_of_m8138_okapi;cds25716_whitetail;evm.model.scaffold472.17642_muskdeer;evm.model.…	TMEM45A|Transmembrane protein 45A;Teddm1|Transmembrane epididymal protein 1
TF328873	ENSMUSG00000042564.12_mouse;ENSG00000184949.15_human;bacgene19838_minke_whale;cbagene13986Bactrian_camel;cdrgene10406dromedary;yakgene12891_yak;ENSBTAG00000010573.5_cow;evm.model.scaffold49.56_reindeer;evm.model.ctg52.216_sikadeer;cds_of_genewise2847_roedeer;cds13737_whitetail;ENSMUSG00000027209.17_mouse;cbagene17762Bactrian_camel;cdrgene2244dromedary;ENSG00000166262.15_human;ENSSSCG00000027906.1…	FAM227A|Protein FAM227A;FAM227B|Protein FAM227B
TF331373	ENSGALP00000044792.1_chicken;ENSMUSG00000047777.9_mouse;ENSG00000116273.5_human;OWK08266.1_reddeer;evm.model.scaffold379.7_reindeer;cds10_whitetail;goatgene16121_goat;evm.model.ctg15.611_sikadeer;cds28558_whitetail;yakgene3537_yak;evm.model.ctg84.385_sikadeer;cds_of_genewise3332_roedeer	PHF13|PHD finger protein 13;PHF23|PHD finger protein 23
TF336273	ENSMUSG00000095742.1_mouse;ENSGALP00000062827.1_chicken;yakgene20548_yak;ENSG00000124343.12_human;bacgene7577_minke_whale;ENSBTAG00000046328.1_cow;cds24897_whitetail;evm.model.ctg185.22_sikadeer;goatgene26792_goat;sheepgene27167_sheep;cbagene20162Bactrian_camel;cdrgene15652dromedary;ENSG00000002586.18_human;goatgene26793_goat;ENSBTAG00000008114.5_cow;sheepgene27166_sheep;yakgene20549_yak;cds_of_m…	XG|Glycoprotein Xg
TF338273	evm.model.scaffold2769.7_reindeer;evm.model.scaffold928.9_reindeer;evm.model.scaffold2142.24245_muskdeer;cds_of_m983_giraffe;evm.model.scaffold190.6_reindeer;evm.model.scaffold190.7_reindeer;yakgene24388_yak;yakgene24389_yak;evm.model.scaffold1497.23662_muskdeer;evm.model.scaffold2703.1_reindeer;ENSSSCG00000015159.2_pig;ENSSSCG00000015162.2_pig;evm.model.scaffold2685.5_reindeer;cds26154_whitetail…	OR10G7|Olfactory receptor 10G7;OR4D2|Olfactory receptor 4D2;OR4D9|Olfactory receptor 4D9;OR4A47|Olfactory receptor 4A47;OR4A15|Olfactory receptor 4A15;Olfr140|Olfactory receptor 140;OR4C45|Olfactory receptor 4C45;OR4C46|Olfactory receptor 4C46;OLFD_CANFA|Olfactory receptor-like protein DTMT
TF350473	ENSSSCG00000028616.1_pig;evm.model.scaffold945.21852_muskdeer;ENSSSCG00000008885.1_pig;ENSSSCG00000021221.1_pig;ENSGALP00000046157.1_chicken;ENSSSCG00000027183.1_pig;ENSMUSG00000034098.14_mouse;bacgene15920_minke_whale;evm.model.scaffold851.21330_muskdeer;evm.model.scaffold2641.1_reindeer;evm.model.ctg47.237_sikadeer;yakgene2615_yak;cbagene10413Bactrian_camel;cdrgene13130dromedary;ENSG00000168843…	FSTL5|Follistatin-related protein 5
TF350673	evm.model.ctg6.1_sikadeer;evm.model.scaffold1877.24109_muskdeer;evm.model.scaffold2804.5_reindeer;ENSSSCG00000021915.1_pig;cbagene6994Bactrian_camel;bacgene17854_minke_whale;yakgene6428_yak;cds_of_m10936_okapi;OWK10987.1_reddeer;ENSG00000221900.5_human;ENSMUSG00000084135.4_mouse;bacgene18685_minke_whale;ENSMUSG00000016982.6_mouse;bacgene11686_minke_whale;ENSG00000158553.4_human;cbagene2813Bactria…	POM121L2|POM121-like protein 2
TF105374	OWK17716.1_reddeer;ENSMUSG00000031245.8_mouse;ENSG00000198157.10_human;cbagene5943Bactrian_camel;cdrgene12330dromedary;bacgene7178_minke_whale;evm.model.scaffold1607.23835_muskdeer;evm.model.ctg132.49_sikadeer;cds36923_whitetail;cds20132_whitetail;ENSBTAG00000001877.4_cow;goatgene26191_goat;sheepgene27799_sheep;cds24073_whitetail;ENSSSCG00000020696.1_pig;ENSG00000182952.4_human;ENSBTAG00000039334…	HMGN5|High mobility group nucleosome-binding domain-containing protein 5;HMGN4|High mobility group nucleosome-binding domain-containing protein 4;Hmgn3|High mobility group nucleosome-binding domain-containing protein 3
TF312874	ENSGALP00000014415.3_chicken;ENSGALP00000055589.1_chicken;evm.model.scaffold97.8036_muskdeer;evm.model.ctg37.104_sikadeer;cds_of_genewise20010_muskdeer;ENSMUSG00000021124.13_mouse;cds_of_m1211_okapi;evm.model.scaffold69.6313_muskdeer;evm.model.ctg24.335_sikadeer;cds_of_genewise18564_milu;evm.model.scaffold2020.4_reindeer;ENSG00000100568.10_human;bacgene16090_minke_whale;cbagene15476Bactrian_camel…	VTI1A|Vesicle transport through interaction with t-SNAREs homolog 1A;VTI1B|Vesicle transport through interaction with t-SNAREs homolog 1B
TF315074	ENSGALP00000003428.2_chicken;ENSG00000204316.12_human;ENSMUSG00000020775.13_mouse;cdrgene23489dromedary;ENSSSCG00000017196.2_pig;bacgene17188_minke_whale;evm.model.scaffold2771.4_reindeer;evm.model.ctg51.141_sikadeer;evm.model.scaffold49.4480_muskdeer;ENSMUSG00000047104.5_mouse;evm.model.scaffold3262.2_reindeer;ENSMUSG00000032959.12_mouse;ENSGALP00000011961.2_chicken;bacgene8388_minke_whale;ENSG0…	MRPL38|39S ribosomal protein L38, mitochondrial;PEBP1|Phosphatidylethanolamine-binding protein 1;PEBP4|Phosphatidylethanolamine-binding protein 4
TF316974	ENSG00000187969.5_human;evm.model.scaffold1071.22391_muskdeer;ENSMUSG00000031330.8_mouse;sheepgene22708_sheep;cds_of_m7423_okapi;evm.model.scaffold2234.5_reindeer;cbagene1535Bactrian_camel;cdrgene19802dromedary;evm.model.scaffold789.11_reindeer;evm.model.scaffold50.4605_muskdeer;goatgene21917_goat;bacgene11914_minke_whale;OWK02677.1_reddeer;cds35691_whitetail;evm.model.ctg60.77_sikadeer;ENSG00000…	CNBP|Cellular nucleic acid-binding protein
TF324074	evm.model.ctg6.141_sikadeer;OWK06630.1_reddeer;evm.model.scaffold460.17462_muskdeer;cds_of_m8414_okapi;cds_of_genewise13818_milu;cds_of_m8312_giraffe;cds_of_genewise13_roedeer;ENSBTAG00000013781.5_cow;yakgene11955_yak;cds16020_whitetail;goatgene4681_goat;sheepgene7789_sheep;ENSG00000164654.15_human;bacgene658_minke_whale;cbagene2402Bactrian_camel;cdrgene7203dromedary;ENSSSCG00000020822.1_pig;ENSS…	MIOS|WD repeat-containing protein mio
TF341974	evm.model.ctg216.10_sikadeer;ENSMUSG00000046185.10_mouse;evm.model.ctg225.58_sikadeer;cdrgene15033dromedary;evm.model.ctg47.284_sikadeer;bacgene13576_minke_whale;goatgene16936_goat;yakgene16602_yak;cbagene13329Bactrian_camel;sheepgene14783_sheep;bacgene8872_minke_whale;cds_of_genewise4819_milu;cds_of_genewise2744_roedeer;cds12009_whitetail;ENSBTAG00000017613.5_cow;goatgene18612_goat;sheepgene1884…	ZNF92|Zinc finger protein 92;ZNF418|Zinc finger protein 418;ZNF140|Zinc finger protein 140;ZNF665|Zinc finger protein 665
TF354274	cds_of_genewise7304_roedeer;evm.model.ctg71.31_sikadeer;sheepgene28812_sheep;cds6545_whitetail;goatgene12482_goat;evm.model.scaffold853.29_reindeer;OWK10625.1_reddeer;OWK10709.1_reddeer;evm.model.scaffold853.27_reindeer;goatgene12484_goat;evm.model.scaffold3217.24487_muskdeer;cds6543_whitetail;ENSBTAG00000046775.1_cow;yakgene534_yak;ENSMUSG00000036646.13_mouse;ENSSSCG00000027526.1_pig;ENSG0000017…	Man1b1|Endoplasmic reticulum mannosyl-oligosaccharide 1,2-alpha-mannosidase
TF105775	sheepgene13511_sheep;ENSG00000132541.10_human;ENSMUSG00000022323.11_mouse;bacgene22020_minke_whale;ENSSSCG00000006079.2_pig;cbagene10607Bactrian_camel;cdrgene9051dromedary;bacgene19075_minke_whale;bacgene807_minke_whale;evm.model.ctg19.96_sikadeer;evm.model.scaffold706.27_reindeer;evm.model.scaffold896.7_reindeer;evm.model.scaffold2335.2_reindeer;cds26990_whitetail;sheepgene27855_sheep;goatgene13…	RIDA|Ribonuclease UK114
TF313275	ENSGALP00000061658.1_chicken;ENSGALP00000020739.5_chicken;goatgene1303_goat;cds_of_m6267_giraffe;cbagene4666Bactrian_camel;cdrgene8884dromedary;evm.model.ctg12.192_sikadeer;OWK12892.1_reddeer;ENSMUSG00000028898.15_mouse;evm.model.scaffold132.14_reindeer;cds_of_genewise13502_milu;evm.model.scaffold180.11150_muskdeer;yakgene9430_yak;ENSBTAG00000010393.3_cow;sheepgene4716_sheep;cds32683_whitetail;cd…	TRNAU1AP|tRNA selenocysteine 1-associated protein 1
TF313375	ENSGALP00000020867.4_chicken;ENSMUSG00000021416.11_mouse;ENSMUSG00000021417.14_mouse;cdrgene181dromedary;ENSSSCG00000001000.2_pig;ENSG00000198721.12_human;OWK13208.1_reddeer;cds_of_m9153_giraffe;bacgene7640_minke_whale;evm.model.ctg111.61_sikadeer;evm.model.scaffold4.447_muskdeer;cds_of_m9275_okapi;evm.model.scaffold2820.1_reindeer;cds32182_whitetail;goatgene17240_goat;ENSBTAG00000017112.4_cow;ya…	ECI2|Enoyl-CoA delta isomerase 2, mitochondrial;CDYL2|Chromodomain Y-like protein 2
TF337075	ENSMUSG00000002265.16_mouse;ENSG00000198300.12_human;ENSSSCG00000003326.2_pig;cbagene15231Bactrian_camel;cdrgene3041dromedary;bacgene8898_minke_whale;cds_of_m13776_giraffe;cds_of_m13863_okapi;OWK16373.1_reddeer;evm.model.ctg225.10_sikadeer;cds_of_m13778_giraffe;yakgene20940_yak;ENSBTAG00000023338.4_cow;cds_of_genewise10509_roedeer;cds6268_whitetail	PEG3|Paternally-expressed gene 3 protein
TF338175	evm.model.scaffold3258.1_reindeer;ENSGALP00000055337.1_chicken;goatgene6386_goat;ENSSSCG00000024449.1_pig;cds2235_whitetail;ENSSSCG00000025494.1_pig;evm.model.ctg9.321_sikadeer;cds6066_whitetail;evm.model.scaffold245.13082_muskdeer;evm.model.ctg9.325_sikadeer;evm.model.scaffold1512.3_reindeer;cbagene9032Bactrian_camel;cdrgene8416dromedary;sheepgene10385_sheep;goatgene6387_goat;bacgene21414_minke_…	Col25a1|Collagen alpha-1(XXV) chain;COL25A1|Collagen alpha-1(XXV) chain;Col13a1|Collagen alpha-1(XIII) chain;COL23A1|Collagen alpha-1(XXIII) chain
TF343575	cds_of_m18347_giraffe;evm.model.scaffold2703.8_reindeer;evm.model.scaffold2703.7_reindeer;cds_of_m18427_okapi;evm.model.scaffold378.48_reindeer;evm.model.scaffold378.50_reindeer;evm.model.scaffold1536.3_reindeer;evm.model.scaffold1536.4_reindeer;ENSMUSG00000083886.2_mouse;evm.model.ctg694.1_sikadeer;evm.model.scaffold928.11_reindeer;evm.model.scaffold571.2_reindeer;evm.model.scaffold928.7_reindee…	OR2J1|Olfactory receptor 2J1;OR7E24|Olfactory receptor 7E24;OR7D4|Olfactory receptor 7D4;OR7A17|Olfactory receptor 7A17
TF105676	ENSGALP00000064114.1_chicken;ENSGALP00000043965.1_chicken;ENSGALP00000064129.1_chicken;OWJ99785.1_reddeer;ENSMUSG00000026356.15_mouse;ENSG00000115866.10_human;evm.model.ctg2.372_sikadeer;cds_of_genewise18556_milu;cds_of_genewise20378_roedeer;evm.model.scaffold17.1781_muskdeer;cds47846_whitetail;ENSBTAG00000009949.3_cow;cds_of_m5974_giraffe;cds_of_m6079_okapi;goatgene1805_goat;sheepgene4177_sheep;…	DARS1|Aspartate--tRNA ligase, cytoplasmic
TF106376	OWK03322.1_reddeer;ENSBTAG00000032156.3_cow;yakgene13977_yak;ENSMUSG00000034723.11_mouse;ENSG00000125827.8_human;cds31038_whitetail;cds_of_m17200_giraffe;cds_of_m17244_okapi;evm.model.scaffold1140.22694_muskdeer;ENSBTAG00000035323.3_cow;yakgene17940_yak;goatgene12950_goat;sheepgene16481_sheep;evm.model.scaffold494.17956_muskdeer;cds_of_m6758_giraffe;cds_of_m6874_okapi;sheepgene11761_sheep;goatgen…	TMX1|Thioredoxin-related transmembrane protein 1
TF316276	ENSMUSG00000026924.17_mouse;ENSG00000148396.18_human;cbagene10757Bactrian_camel;cdrgene23964dromedary;ENSGALP00000046574.1_chicken;bacgene24058_minke_whale;ENSBTAG00000023933.4_cow;yakgene1980_yak;goatgene12391_goat;sheepgene5034_sheep;evm.model.scaffold30.2950_muskdeer;cds_of_m15352_giraffe;cds_of_m15427_okapi;evm.model.scaffold196.6_reindeer;evm.model.ctg71.106_sikadeer;cds_of_genewise13910_mus…	SEC16A|Protein transport protein Sec16A;SEC16B|Protein transport protein Sec16B
TF317176	ENSMUSG00000020170.3_mouse;cds19274_whitetail;ENSBTAG00000019155.3_cow;goatgene5197_goat;sheepgene6585_sheep;cds_of_m11575_giraffe;yakgene14659_yak;bacgene24513_minke_whale;evm.model.ctg30.232_sikadeer;ENSG00000166225.8_human;cds_of_m11671_okapi;ENSSSCG00000000493.2_pig;evm.model.scaffold16.1701_muskdeer;evm.model.ctg68.133_sikadeer;cds46116_whitetail;cds_of_m19355_okapi;evm.model.scaffold531.184…	FRS2|Fibroblast growth factor receptor substrate 2;FRS3|Fibroblast growth factor receptor substrate 3;DOK4|Docking protein 4
TF323976	ENSGALP00000020907.5_chicken;ENSMUSG00000038943.16_mouse;ENSG00000198901.13_human;cbagene10127Bactrian_camel;cdrgene13061dromedary;cds_of_m11258_giraffe;cds_of_m11368_okapi;cds_of_genewise7891_roedeer;evm.model.ctg68.186_sikadeer;bacgene23976_minke_whale;OWK09059.1_reddeer;sheepgene21460_sheep;yakgene8697_yak;goatgene20697_goat;evm.model.scaffold129.9487_muskdeer;cds22200_whitetail;evm.model.scaf…	PRC1|Protein regulator of cytokinesis 1
TF328876	ENSMUSG00000079578.1_mouse;ENSMUSG00000079577.1_mouse;ENSMUSG00000079845.8_mouse;ENSMUSG00000067768.12_mouse;ENSMUSG00000031362.17_mouse;ENSMUSG00000057836.12_mouse;ENSMUSG00000073125.10_mouse;ENSMUSG00000058147.1_mouse;ENSMUSG00000058328.13_mouse;ENSMUSG00000067764.11_mouse;ENSMUSG00000072479.10_mouse;ENSMUSG00000073177.8_mouse;ENSG00000177138.15_human;ENSG00000187268.11_human;ENSG00000183304.10…	SYCP3|Synaptonemal complex protein 3
TF332276	ENSGALP00000063393.1_chicken;ENSGALP00000007639.4_chicken;ENSSSCG00000027976.1_pig;ENSMUSG00000020086.6_mouse;cds_of_m9841_okapi;ENSSSCG00000022645.1_pig;sheepgene19154_sheep;evm.model.scaffold321.14701_muskdeer;cds_of_genewise202_muskdeer;evm.model.scaffold780.20752_muskdeer;cbagene22870Bactrian_camel;cdrgene7645dromedary;cbagene2924Bactrian_camel;ENSSSCG00000001102.1_pig;ENSG00000164508.4_human…	H2AC21|Histone H2A type 2-B;H2AJ|Histone H2A.J;H2ac18|Histone H2A type 2-A;Hist1h2ap|Histone H2A type 1;H2AB3|Histone H2A-Bbd type 2/3;H2ab1|Histone H2A-Bbd type 1
TF351976	evm.model.scaffold20.17_reindeer;evm.model.ctg149.14_sikadeer;evm.model.scaffold854.21349_muskdeer;ENSGALP00000049665.1_chicken;cds21311_whitetail;evm.model.scaffold73.13_reindeer;ENSMUSG00000026204.15_mouse;ENSSSCG00000016218.2_pig;bacgene18917_minke_whale;cbagene5263Bactrian_camel;cdrgene14427dromedary;ENSG00000054356.13_human;cds_of_m8430_okapi;OWK12838.1_reddeer;ENSBTAG00000013798.3_cow;cds_o…	PTPRN2|Receptor-type tyrosine-protein phosphatase N2
TF300477	ENSSSCG00000007523.2_pig;cbagene12712Bactrian_camel;cdrgene13986dromedary;ENSMUSG00000016255.5_mouse;ENSG00000101162.3_human;bacgene16847_minke_whale;cds_of_m11345_giraffe;cds_of_m11442_okapi;cds_of_genewise21129_roedeer;goatgene13456_goat;sheepgene17036_sheep;evm.model.scaffold21.12_reindeer;cds21603_whitetail;evm.model.ctg115.96_sikadeer;OWK02974.1_reddeer;evm.model.scaffold96.7958_muskdeer;ENS…	Tubb1|Tubulin beta-1 chain;TBB7_CHICK|Tubulin beta-7 chain;Tubb2b|Tubulin beta-2B chain;Tubb4a|Tubulin beta-4A chain;Tubb4b|Tubulin beta-4B chain;TUBG2|Tubulin gamma-2 chain;Tuba4a|Tubulin alpha-4A chain;TUBA1C|Tubulin alpha-1C chain;Tuba1b|Tubulin alpha-1B chain;Tuba1a|Tubulin alpha-1A chain;TUBAL3|Tubulin alpha chain-like 3
TF313777	cbagene11013Bactrian_camel;cdrgene9320dromedary;evm.model.scaffold79.6929_muskdeer;ENSBTAG00000019890.2_cow;yakgene10764_yak;goatgene16473_goat;sheepgene16418_sheep;evm.model.ctg15.85_sikadeer;evm.model.scaffold3.270_muskdeer;evm.model.scaffold64.44_reindeer;cds_of_m8824_okapi;cds_of_genewise15345_roedeer;sheepgene23167_sheep;evm.model.scaffold403.16508_muskdeer;cds_of_genewise1606_milu;OWK13337.…	ATP6V1G3|V-type proton ATPase subunit G 3
TF315177	evm.model.ctg1.103_sikadeer;evm.model.scaffold575.2_reindeer;ENSMUSG00000070697.4_mouse;ENSG00000132467.3_human;ENSSSCG00000028466.1_pig;bacgene23396_minke_whale;cbagene21004Bactrian_camel;cdrgene9424dromedary;evm.model.scaffold103.4_reindeer;evm.model.scaffold161.10678_muskdeer;goatgene6792_goat;sheepgene10802_sheep;ENSBTAG00000009310.5_cow;yakgene10606_yak;cds_of_m17797_giraffe;cds_of_m17843_ok…	UTP3|Something about silencing protein 10
TF328177	evm.model.ctg243.13_sikadeer;ENSGALP00000041728.2_chicken;ENSGALP00000058415.1_chicken;ENSMUSG00000039903.16_mouse;ENSG00000166979.12_human;bacgene15544_minke_whale;cbagene11232Bactrian_camel;cdrgene17105dromedary;ENSSSCG00000021598.1_pig;evm.model.scaffold61.8_reindeer;cds_of_m10560_okapi;goatgene22_goat;cds_of_genewise18502_milu;yakgene6912_yak;ENSBTAG00000017310.6_cow;evm.model.scaffold396.163…	Eva1c|Protein eva-1 homolog C
TF329577	ENSGALP00000055778.1_chicken;ENSMUSG00000070327.14_mouse;ENSG00000173821.19_human;ENSSSCG00000024662.1_pig;ENSSSCG00000017146.2_pig;cbagene6770Bactrian_camel;bacgene17261_minke_whale;goatgene19921_goat;sheepgene15391_sheep;ENSBTAG00000022489.4_cow;yakgene21467_yak;evm.model.scaffold49.4413_muskdeer;cds_of_m13569_giraffe;cds_of_m13663_okapi;evm.model.ctg51.224_sikadeer;cds38460_whitetail;evm.model…	RNF213|E3 ubiquitin-protein ligase RNF213
TF313878	evm.model.scaffold279.38_reindeer;ENSMUSG00000034872.5_mouse;OWK12559.1_reddeer;ENSG00000179855.5_human;yakgene9434_yak;bacgene9648_minke_whale;evm.model.scaffold120.9074_muskdeer;cds31927_whitetail;ENSSSCG00000013774.2_pig;ENSMUSG00000019433.9_mouse;ENSG00000123159.15_human;cds_of_m460_giraffe;sheepgene8961_sheep;evm.model.scaffold182.18_reindeer;cds_of_m460_okapi;cbagene9343Bactrian_camel;cdrge…	GIPC1|PDZ domain-containing protein GIPC1;GIPC2|PDZ domain-containing protein GIPC2
TF326378	ENSMUSG00000045871.4_mouse;ENSG00000184564.8_human;ENSSSCG00000009486.1_pig;cbagene11443Bactrian_camel;cdrgene7747dromedary;bacgene25984_minke_whale;cds_of_m2650_giraffe;cds_of_m2716_okapi;ENSBTAG00000004388.5_cow;yakgene7257_yak;goatgene12618_goat;sheepgene13995_sheep;evm.model.ctg7.477_sikadeer;cds_of_m16892_giraffe;ENSBTAG00000011780.5_cow;yakgene21128_yak;sheepgene28000_sheep;goatgene26812_go…	SLITRK6|SLIT and NTRK-like protein 6;SLITRK5|SLIT and NTRK-like protein 5
TF327278	ENSMUSG00000074593.11_mouse;OWK03024.1_reddeer;cbagene12842Bactrian_camel;cdrgene6351dromedary;evm.model.ctg34.2_sikadeer;evm.model.scaffold1186.22833_muskdeer;cds_of_m20938_okapi;cds14115_whitetail;evm.model.ctg147.8_sikadeer;yakgene25084_yak;OWK03444.1_reddeer;sheepgene17340_sheep;goatgene13758_goat;goatgene9832_goat;sheepgene17329_sheep;OWK02927.1_reddeer;cds27287_whitetail;cdrgene6353dromedar…	IBPC_BOVIN|Colostrum trypsin inhibitor;BPT1_BOVIN|Pancreatic trypsin inhibitor
TF332578	cbagene1527Bactrian_camel;ENSMUSG00000074071.11_mouse;cbagene15924Bactrian_camel;evm.model.scaffold37.3495_muskdeer;cdrgene11292dromedary;cdrgene5236dromedary;ENSSSCG00000027431.1_pig;evm.model.scaffold9.2_reindeer;ENSSSCG00000027232.1_pig;bacgene21477_minke_whale;goatgene20586_goat;sheepgene21352_sheep;cds26764_whitetail;evm.model.ctg39.99_sikadeer;cds_of_genewise15039_milu;evm.model.scaffold60.…	Fam169b|Protein FAM169B;FAM169A|Soluble lamin-associated protein of 75 kDa
TF351978	bacgene4655_minke_whale;cds_of_genewise5010_roedeer;ENSMUSG00000000805.18_mouse;ENSG00000167434.9_human;ENSSSCG00000023186.1_pig;bacgene20773_minke_whale;bacgene7876_minke_whale;ENSBTAG00000017969.5_cow;yakgene5915_yak;goatgene18789_goat;sheepgene14284_sheep;evm.model.scaffold1092.22477_muskdeer;cds_of_m10837_giraffe;cds_of_m10954_okapi;ENSGALP00000055301.1_chicken;ENSMUSG00000068748.7_mouse;ENSG…	CA12|Carbonic anhydrase 12
TF352278	ENSBTAG00000017624.5_cow;bacgene14404_minke_whale;cbagene1325Bactrian_camel;cds_of_m20020_okapi;bacgene3545_minke_whale;ENSSSCG00000006232.2_pig;ENSMUSG00000047187.9_mouse;ENSBTAG00000000948.5_cow;goatgene14214_goat;evm.model.scaffold87.7325_muskdeer;cds15771_whitetail;ENSG00000104388.14_human;sheepgene13268_sheep;sheepgene13269_sheep;yakgene2712_yak;cbagene22045Bactrian_camel;cdrgene134dromedary…	RAB2B|Ras-related protein Rab-2B
TF105979	ENSGALP00000064323.1_chicken;ENSGALP00000059881.1_chicken;cbagene23939Bactrian_camel;cdrgene16743dromedary;bacgene23958_minke_whale;ENSMUSG00000022024.9_mouse;ENSG00000165416.14_human;bacgene18059_minke_whale;cds42066_whitetail;ENSBTAG00000002137.5_cow;evm.model.ctg54.180_sikadeer;goatgene12913_goat;ENSSSCG00000009441.2_pig;cds_of_genewise12300_roedeer;sheepgene13664_sheep;yakgene17454_yak;evm.mo…	SUGT1|Suppressor of G2 allele of SKP1 homolog
TF300479	ENSGALP00000055247.1_chicken;evm.model.ctg46.279_sikadeer;sheepgene19152_sheep;ENSMUSG00000032127.9_mouse;ENSG00000160695.14_human;ENSG00000280616.2_human;cbagene8876Bactrian_camel;cdrgene8668dromedary;bacgene25798_minke_whale;ENSSSCG00000015107.2_pig;evm.model.scaffold321.14703_muskdeer;cds_of_genewise18404_roedeer;cds_of_m3328_okapi;ENSBTAG00000005357.3_cow;yakgene10680_yak;goatgene15484_goat;c…	Vps11|Vacuolar protein sorting-associated protein 11 homolog
TF313379	ENSGALP00000033589.4_chicken;ENSMUSG00000030134.11_mouse;ENSG00000198915.11_human;bacgene5239_minke_whale;cbagene1409Bactrian_camel;cdrgene1104dromedary;ENSSSCG00000010201.2_pig;evm.model.scaffold33.3151_muskdeer;sheepgene26521_sheep;cds2573_whitetail;cds_of_m16181_giraffe;bacgene1309_minke_whale;cbagene2627Bactrian_camel;cdrgene1055dromedary;goatgene6888_goat;sheepgene10898_sheep;cds20870_whitet…	RASGEF1B|Ras-GEF domain-containing family member 1B
TF313779	OWK15588.1_reddeer;evm.model.ctg216.28_sikadeer;ENSSSCG00000021708.1_pig;cds_of_genewise1933_roedeer;cds_of_genewise20078_roedeer;ENSGALP00000062062.1_chicken;ENSGALP00000049887.1_chicken;evm.model.ctg180.102_sikadeer;cds_of_genewise16929_milu;ENSBTAG00000031786.2_cow;ENSG00000149806.10_human;ENSMUSG00000050299.7_mouse;ENSMUSG00000038274.11_mouse;bacgene7902_minke_whale;ENSSSCG00000013002.2_pig;e…	Fau|40S ribosomal protein S30;FAU|Ubiquitin-like protein FUBI
TF331879	ENSG00000124839.12_human;ENSSSCG00000016328.2_pig;ENSSSCG00000022133.1_pig;bacgene16485_minke_whale;cbagene4813Bactrian_camel;cdrgene20931dromedary;evm.model.scaffold116.8806_muskdeer;goatgene2252_goat;yakgene20576_yak;evm.model.scaffold1823.1_reindeer;evm.model.ctg72.35_sikadeer;yakgene23981_yak;ENSMUSG00000027935.14_mouse;cbagene9269Bactrian_camel;cdrgene809dromedary;evm.model.ctg143.36_sikadee…	RAB17|Ras-related protein Rab-17;RAB13|Ras-related protein Rab-13;RAB15|Ras-related protein Rab-15;RAB33B|Ras-related protein Rab-33B;Rab43|Ras-related protein Rab-43;Rab30|Ras-related protein Rab-30
TF343079	cds_of_genewise4502_roedeer;cds_of_m944_giraffe;evm.model.scaffold399.16404_muskdeer;cds_of_m943_giraffe;evm.model.scaffold753.4_reindeer;cds30480_whitetail;evm.model.ctg8.126_sikadeer;cds_of_genewise4501_roedeer;cds_of_genewise15954_milu	TSKU|Tsukushin
TF105680	evm.model.ctg668.1_sikadeer;bacgene20972_minke_whale;evm.model.scaffold48.4357_muskdeer;ENSSSCG00000016075.2_pig;evm.model.scaffold2008.8_reindeer;bacgene20971_minke_whale;cbagene22864Bactrian_camel;cdrgene7306dromedary;ENSG00000115524.15_human;ENSMUSG00000025982.13_mouse;ENSBTAG00000008915.5_cow;goatgene1688_goat;sheepgene4298_sheep;yakgene8145_yak;cds18541_whitetail;cds_of_m5476_okapi;cds_of_ge…	SF3B1|Splicing factor 3B subunit 1
TF300080	ENSBTAG00000045497.1_cow;ENSSSCG00000016577.2_pig;ENSMUSG00000004285.12_mouse;cds_of_m4583_giraffe;ENSG00000128524.4_human;bacgene10150_minke_whale;cbagene4389Bactrian_camel;cdrgene4005dromedary;ENSBTAG00000007572.3_cow;evm.model.ctg14.470_sikadeer;goatgene4199_goat;cds_of_m4658_okapi;cds_of_genewise20377_roedeer;sheepgene8307_sheep;yakgene18958_yak;yakgene2977_yak;evm.model.scaffold190.11474_mus…	ATP6V1F|V-type proton ATPase subunit F
TF300280	sheepgene10229_sheep;goatgene4927_goat;yakgene11243_yak;evm.model.scaffold1967.2_reindeer;cds_of_m1016_okapi;cds_of_m1004_giraffe;ENSGALP00000048180.1_chicken;ENSGALP00000043419.2_chicken;ENSMUSG00000025040.13_mouse;evm.model.scaffold407.16661_muskdeer;ENSBTAG00000001637.4_cow;goatgene26484_goat;sheepgene27473_sheep;yakgene4954_yak;OWJ99544.1_reddeer;cds_of_m10231_giraffe;cbagene18449Bactrian_cam…	FUNDC2|FUN14 domain-containing protein 2
TF318780	evm.model.ctg1.184_sikadeer;evm.model.scaffold1270.2_reindeer;ENSMUSG00000004895.9_mouse;ENSG00000143294.14_human;bacgene5994_minke_whale;cds_of_m366_giraffe;cds_of_m363_okapi;OWK04561.1_reddeer;cds_of_genewise17301_roedeer;cds26692_whitetail;ENSBTAG00000000608.3_cow;goatgene3531_goat;yakgene12233_yak;ENSSSCG00000006467.2_pig;cdrgene23578dromedary;cbagene9174Bactrian_camel	PRCC|Proline-rich protein PRCC
TF318980	OWK00963.1_reddeer;evm.model.ctg191.10_sikadeer;ENSGALP00000051223.1_chicken;OWK17798.1_reddeer;cbagene17311Bactrian_camel;sheepgene19736_sheep;ENSMUSG00000016458.14_mouse;cdrgene2434dromedary;cds_of_m20185_giraffe;cds_of_m20158_okapi;yakgene4411_yak;evm.model.scaffold407.10_reindeer;ENSBTAG00000047268.1_cow;evm.model.scaffold23.2278_muskdeer;ENSMUSG00000071341.4_mouse;ENSG00000135625.7_human;she…	KLF8|Krueppel-like factor 8;EGR1|Early growth response protein 1
TF330780	ENSGALP00000059555.1_chicken;ENSMUSG00000031629.14_mouse;ENSG00000151725.11_human;evm.model.scaffold387.16181_muskdeer;cds_of_m11394_giraffe;cds_of_m11492_okapi;goatgene24922_goat;sheepgene26908_sheep;ENSBTAG00000018864.5_cow;yakgene20303_yak;cds26109_whitetail;cds_of_genewise10079_milu;evm.model.ctg5.206_sikadeer;evm.model.scaffold958.6_reindeer;cds_of_genewise11868_roedeer;ENSSSCG00000022923.1_…	CENPU|Centromere protein U (Fragment)
TF105381	yakgene1568_yak;ENSMUSG00000002996.17_mouse;ENSG00000105856.13_human;cbagene3736Bactrian_camel;cdrgene11457dromedary;goatgene4514_goat;sheepgene7971_sheep;ENSBTAG00000005524.5_cow;yakgene14936_yak;bacgene13261_minke_whale;evm.model.scaffold84.7156_muskdeer;evm.model.scaffold229.4_reindeer;cds_of_m3364_giraffe;cds_of_m3427_okapi;cds23828_whitetail;evm.model.ctg25.489_sikadeer;cds_of_genewise4791_m…	HBP1|HMG box-containing protein 1
TF313281	OWK10264.1_reddeer;evm.model.scaffold445.9_reindeer;yakgene22586_yak;ENSMUSG00000026860.16_mouse;ENSG00000148341.17_human;cds_of_genewise8878_roedeer;cds37740_whitetail;evm.model.ctg71.195_sikadeer;evm.model.scaffold30.2867_muskdeer;cds_of_m6517_okapi;bacgene24198_minke_whale;ENSSSCG00000005668.2_pig;cbagene7167Bactrian_camel;cdrgene10999dromedary;ENSGALP00000064064.1_chicken;ENSGALP00000055603.1…	SH3GLB2|Endophilin-B2;SH3GL1|Endophilin-A2;SH3GL3|Endophilin-A3
TF313981	cbagene14221Bactrian_camel;cdrgene23091dromedary;evm.model.scaffold853.38_reindeer;ENSMUSG00000006469.13_mouse;ENSG00000198569.9_human;ENSGALP00000044796.1_chicken;ENSBTAG00000020351.5_cow;yakgene18278_yak;evm.model.scaffold220.12331_muskdeer;goatgene7793_goat;sheepgene9500_sheep;cds_of_m12448_okapi;evm.model.scaffold587.19081_muskdeer;sheepgene10555_sheep;cds35258_whitetail;ENSBTAG00000001545.5_…	SLC34A2|Sodium-dependent phosphate transport protein 2B
TF314681	ENSGALP00000060024.1_chicken;ENSMUSG00000026516.8_mouse;evm.model.scaffold4026.24592_muskdeer;ENSSSCG00000026186.1_pig;ENSG00000143748.17_human;evm.model.scaffold229.12543_muskdeer;evm.model.scaffold395.10_reindeer;ENSSSCG00000026705.1_pig;bacgene2584_minke_whale;cbagene2544Bactrian_camel;cdrgene1792dromedary
TF317681	evm.model.scaffold46.8_reindeer;cds_of_genewise18457_roedeer;cds10194_whitetail;evm.model.scaffold2960.1_reindeer;ENSSSCG00000016680.2_pig;ENSG00000180233.10_human;ENSMUSG00000058446.14_mouse;cbagene2344Bactrian_camel;evm.model.scaffold330.14929_muskdeer;goatgene4401_goat;evm.model.ctg14.230_sikadeer;ENSBTAG00000000260.4_cow;yakgene14904_yak;bacgene23340_minke_whale;evm.model.ctg1296.1_sikadeer;s…	ZNRF2|E3 ubiquitin-protein ligase ZNRF2;ZNRF1|E3 ubiquitin-protein ligase ZNRF1
TF323481	evm.model.scaffold1.62_muskdeer;ENSMUSG00000053161.16_mouse;ENSSSCG00000016255.2_pig;ENSG00000123977.9_human;evm.model.scaffold88.7442_muskdeer;cds_of_m13460_giraffe;cds_of_m13559_okapi;ENSBTAG00000004783.5_cow;yakgene17169_yak;evm.model.scaffold350.12_reindeer;goatgene25900_goat;evm.model.ctg54.231_sikadeer;OWK17327.1_reddeer;bacgene5440_minke_whale;ENSSSCG00000012920.2_pig	CORO1B|Coronin-1B
TF325181	ENSMUSG00000039358.3_mouse;ENSG00000169676.5_human;ENSSSCG00000008730.1_pig;bacgene21355_minke_whale;evm.model.ctg35.79_sikadeer;cbagene23734Bactrian_camel;cdrgene3724dromedary;evm.model.scaffold379.15999_muskdeer;sheepgene10981_sheep;goatgene6956_goat;yakgene6776_yak;ENSBTAG00000038606.2_cow;cds_of_m19460_giraffe;cds_of_m19460_okapi;evm.model.scaffold3050.5_reindeer;cds24787_whitetail;evm.model.…	Drd5|D(1B) dopamine receptor;DRD5|D(1B) dopamine receptor;DRD1|D(1A) dopamine receptor;HTR4|5-hydroxytryptamine receptor 4;Taar4|Trace amine-associated receptor 4
TF326481	cdrgene18763dromedary;ENSGALP00000050083.1_chicken;cbagene255Bactrian_camel;ENSMUSG00000002812.4_mouse;bacgene7845_minke_whale;ENSG00000177731.15_human;cds_of_m9766_giraffe;cds_of_m9878_okapi;sheepgene14822_sheep;goatgene19337_goat;evm.model.scaffold12.1179_muskdeer;yakgene780_yak;ENSBTAG00000016161.4_cow;yakgene17630_yak;cds_of_m16184_giraffe;cds_of_m16240_okapi;ENSSSCG00000004726.2_pig;cbagene1…
TF331981	cds_of_genewise23021_roedeer;ENSMUSG00000048732.5_mouse;yakgene12652_yak;ENSG00000178502.5_human;ENSBTAG00000011460.2_cow;cds_of_m6893_giraffe;cds_of_m7005_okapi;evm.model.scaffold19.1938_muskdeer;goatgene9060_goat;sheepgene3327_sheep;cds_of_m13139_giraffe;cds_of_m13246_okapi;evm.model.ctg75.63_sikadeer;cds40708_whitetail;cds_of_genewise15850_roedeer;cds_of_genewise3040_milu;ENSSSCG00000005340.1_…	CCIN|Calicin
TF343581	evm.model.ctg819.1_sikadeer;ENSMUSG00000098176.1_mouse;evm.model.ctg64.85_sikadeer;cbagene14623Bactrian_camel;cdrgene23626dromedary;cds_of_genewise18746_roedeer;evm.model.scaffold24.33_reindeer;cds43258_whitetail;OWK04403.1_reddeer;cds_of_genewise7557_milu;evm.model.scaffold564.18760_muskdeer;sheepgene13056_sheep;cds_of_m20457_giraffe;cds_of_m20445_okapi;yakgene2091_yak;ENSBTAG00000040360.2_cow;g…	CCDC166|Coiled-coil domain-containing protein 166
TF344181	ENSGALP00000055229.1_chicken;evm.model.ctg54.44_sikadeer;ENSMUSG00000069833.12_mouse;ENSG00000124942.13_human;ENSSSCG00000027969.1_pig;cds32165_whitetail;cdrgene9960dromedary;cbagene11138Bactrian_camel;OWK17200.1_reddeer;sheepgene24239_sheep;evm.model.scaffold88.7612_muskdeer;goatgene25837_goat;yakgene18504_yak;cds_of_m17794_okapi;cds_of_m17751_giraffe;ENSBTAG00000013468.5_cow;cds_of_genewise1574…	AHNAK|Neuroblast differentiation-associated protein AHNAK
TF300082	evm.model.ctg21.19_sikadeer;cds_of_m21037_okapi;cds_of_m21067_giraffe;ENSBTAG00000045866.1_cow;evm.model.scaffold231.12608_muskdeer;cds5254_whitetail;cds5255_whitetail;cbagene21034Bactrian_camel;OWK01750.1_reddeer;evm.model.scaffold143.10063_muskdeer;goatgene19954_goat;evm.model.scaffold49.4444_muskdeer;evm.model.scaffold1788.4_reindeer;evm.model.scaffold1805.2_reindeer;evm.model.scaffold351.1524…	RPL10|60S ribosomal protein L10;RPL10L|60S ribosomal protein L10-like
TF300282	OWK12928.1_reddeer;ENSGALP00000046787.1_chicken;ENSMUSG00000028822.11_mouse;cbagene4740Bactrian_camel;cdrgene18847dromedary;ENSG00000183726.10_human;cds_of_m814_okapi;cds_of_m802_giraffe;bacgene11323_minke_whale;evm.model.ctg55.137_sikadeer;evm.model.scaffold867.21434_muskdeer;ENSMUSG00000022964.14_mouse;cds_of_genewise14728_milu;cds_of_m794_okapi;bacgene15560_minke_whale;cbagene11217Bactrian_cam…	Tmem50a|Transmembrane protein 50A;TMEM50B|Transmembrane protein 50B
TF313182	ENSBTAG00000009805.5_cow;yakgene7849_yak;goatgene17209_goat;sheepgene17487_sheep;cds_of_m5902_giraffe;cds_of_m6003_okapi;cds45876_whitetail;evm.model.scaffold46.4117_muskdeer;ENSG00000153774.8_human;cds45874_whitetail;evm.model.ctg76.198_sikadeer	CFDP1|Craniofacial development protein 1
TF313982	sheepgene651_sheep;ENSMUSG00000024067.13_mouse;OWK10668.1_reddeer;cds_of_m5677_okapi;bacgene21702_minke_whale;cbagene19578Bactrian_camel;cdrgene13928dromedary;ENSBTAG00000009246.3_cow;evm.model.ctg4.239_sikadeer;goatgene11532_goat;ENSG00000162961.13_human;ENSSSCG00000008516.2_pig;evm.model.scaffold13.1457_muskdeer;ENSMUSG00000041323.5_mouse;cds_of_genewise15261_roedeer;cds_of_m19600_okapi;ENSBTAG…	DPY30|Protein dpy-30 homolog;Ak7|Adenylate kinase 7
TF323682	ENSMUSG00000026188.11_mouse;ENSG00000163449.10_human;evm.model.scaffold189.11431_muskdeer;goatgene1561_goat;sheepgene4450_sheep;cds_of_genewise3992_roedeer;evm.model.ctg2.361_sikadeer;cds13615_whitetail;cds_of_genewise11044_milu;OWK12621.1_reddeer;ENSBTAG00000010413.3_cow;yakgene9687_yak;cds_of_m6280_giraffe;cds_of_m6383_okapi;ENSSSCG00000030215.1_pig;bacgene18851_minke_whale;cbagene5205Bactrian_…	TMEM169|Transmembrane protein 169
TF326882	ENSMUSG00000072437.3_mouse;ENSSSCG00000010678.2_pig;sheepgene24928_sheep;goatgene24358_goat;ENSG00000188613.6_human;evm.model.scaffold53.5486_muskdeer;evm.model.ctg37.36_sikadeer;cds13053_whitetail;evm.model.scaffold141.11_reindeer;bacgene7039_minke_whale;ENSMUSG00000056155.6_mouse;ENSG00000187556.7_human;bacgene14171_minke_whale;ENSSSCG00000013759.1_pig;cbagene9364Bactrian_camel;cdrgene18951drom…	NANOS1|Nanos homolog 1;Nanos3|Nanos homolog 3;NANOS2|Nanos homolog 2
TF334382	evm.model.ctg221.3_sikadeer;ENSMUSG00000026228.6_mouse;ENSG00000135914.5_human;cds_of_m19366_okapi;goatgene1418_goat;sheepgene4605_sheep;ENSBTAG00000039772.2_cow;yakgene514_yak;cds_of_m6658_okapi;cds_of_genewise3085_milu;evm.model.ctg46.159_sikadeer;cds27670_whitetail;evm.model.scaffold2531.6_reindeer;cds_of_genewise22720_roedeer;ENSGALP00000060793.1_chicken;ENSGALP00000061723.1_chicken;ENSSSCG00…	HTR2C|5-hydroxytryptamine receptor 2C;DRD2|D(2) dopamine receptor;Drd3|D(3) dopamine receptor
TF335682	ENSMUSG00000109228.1_mouse;ENSG00000153347.9_human;evm.model.scaffold262.13560_muskdeer;evm.model.ctg1.151_sikadeer;cds36034_whitetail;cds_of_genewise5387_milu;cds16618_whitetail;evm.model.scaffold563.3_reindeer;evm.model.ctg79.249_sikadeer	FAM81B|Protein FAM81B;FAM81A|Protein FAM81A
TF337082	evm.model.ctg694.3_sikadeer;yakgene17684_yak;bacgene8617_minke_whale;cbagene15261Bactrian_camel;cdrgene23028dromedary;goatgene17801_goat;cbagene5651Bactrian_camel;cdrgene15675dromedary;cds_of_genewise1820_roedeer;cds_of_m4955_okapi;yakgene25993_yak;ENSMUSG00000100617.1_mouse;ENSSSCG00000005971.1_pig;ENSMUSG00000074166.7_mouse;ENSMUSG00000003929.10_mouse;cdrgene19751dromedary;ENSG00000196646.11_hu…	ZNF2|Zinc finger protein 2;ZNF664|Zinc finger protein 664;ZKSCAN2|Zinc finger protein with KRAB and SCAN domains 2
TF343182	evm.model.scaffold365.15688_muskdeer;evm.model.ctg4.323_sikadeer;goatgene11599_goat;cdrgene21580dromedary;yakgene16148_yak;ENSMUSG00000045246.11_mouse;ENSG00000168418.7_human;bacgene14603_minke_whale;cbagene2062Bactrian_camel;cdrgene8001dromedary;ENSSSCG00000002677.1_pig;ENSSSCG00000030446.1_pig;evm.model.ctg76.110_sikadeer;evm.model.scaffold21.2099_muskdeer;cds713_whitetail;evm.model.scaffold155…	KCNG3|Potassium voltage-gated channel subfamily G member 3;KCNG4|Potassium voltage-gated channel subfamily G member 4;KCNG1|Potassium voltage-gated channel subfamily G member 1;KCNV1|Potassium voltage-gated channel subfamily V member 1;KCNB1|Potassium voltage-gated channel subfamily B member 1;KCNS1|Potassium voltage-gated channel subfamily S member 1
TF352882	evm.model.ctg3.253_sikadeer;cds35035_whitetail;ENSSSCG00000029149.1_pig;ENSSSCG00000023088.1_pig;goatgene2289_goat;evm.model.scaffold101.8276_muskdeer;yakgene21896_yak;evm.model.scaffold1880.24113_muskdeer;evm.model.scaffold792.20870_muskdeer;ENSSSCG00000020733.1_pig;ENSSSCG00000021316.1_pig;ENSSSCG00000005788.1_pig;ENSSSCG00000027066.1_pig;evm.model.scaffold1319.23262_muskdeer;evm.model.scaffold…	gag-pol|Gag-Pol polyprotein
TF105183	evm.model.ctg9.372_sikadeer;ENSMUSG00000050114.7_mouse;ENSGALP00000058769.1_chicken;evm.model.scaffold840.4_reindeer;ENSMUSG00000026701.15_mouse;ENSG00000117592.8_human;ENSSSCG00000022742.1_pig;cbagene1169Bactrian_camel;cdrgene11216dromedary;goatgene16280_goat;cds_of_m2956_giraffe;cds_of_m3011_okapi;ENSBTAG00000004855.5_cow;cds_of_genewise10962_roedeer;sheepgene16188_sheep;yakgene4373_yak;evm.mod…	PRDX6|Peroxiredoxin-6
TF106183	ENSSSCG00000030526.1_pig;ENSMUSG00000054021.5_mouse;ENSG00000124523.15_human;cbagene2985Bactrian_camel;cdrgene7578dromedary;bacgene7703_minke_whale;evm.model.scaffold4.385_muskdeer;goatgene22006_goat;sheepgene23663_sheep;ENSBTAG00000014904.3_cow;yakgene18152_yak;evm.model.ctg98.111_sikadeer;cds_of_m8976_giraffe;cds_of_m9095_okapi;cds_of_genewise22554_roedeer;cds20277_whitetail;cds_of_genewise1069…	SIRT5|NAD-dependent protein deacylase sirtuin-5, mitochondrial
TF315383	ENSMUSG00000024456.16_mouse;cbagene6651Bactrian_camel;cdrgene9287dromedary;bacgene23822_minke_whale;ENSG00000131504.15_human;ENSSSCG00000014387.2_pig;cdrgene9288dromedary;OWK12442.1_reddeer;goatgene7407_goat;sheepgene9901_sheep;cds_of_m10467_giraffe;cds_of_m10587_okapi;ENSBTAG00000030499.2_cow;yakgene24598_yak;cds_of_genewise8114_roedeer;ENSGALP00000050378.1_chicken;ENSSSCG00000021189.1_pig;ENSMU…	DIAPH2|Protein diaphanous homolog 2;DIAPH3|Protein diaphanous homolog 3
TF315583	ENSGALP00000056572.1_chicken;ENSMUSG00000044167.6_mouse;ENSG00000150907.7_human;ENSSSCG00000009370.3_pig;cbagene7349Bactrian_camel;cdrgene9484dromedary;bacgene23467_minke_whale;cds39229_whitetail;evm.model.scaffold321.16_reindeer;evm.model.ctg7.193_sikadeer;evm.model.scaffold165.10771_muskdeer;cds_of_m19769_giraffe;ENSBTAG00000044105.2_cow;cds_of_m19748_okapi;goatgene12812_goat;ENSMUSG00000048756…	FOXO1|Forkhead box protein O1;FOXO3|Forkhead box protein O3
TF328983	ENSMUSG00000089865.2_mouse;ENSMUSG00000092192.7_mouse;ENSG00000256061.7_human;evm.model.ctg17.1_sikadeer;ENSSSCG00000004608.2_pig;cbagene21073Bactrian_camel;cdrgene7172dromedary;bacgene24425_minke_whale;evm.model.scaffold922.21728_muskdeer;ENSBTAG00000031388.4_cow;yakgene19373_yak	DNAAF4|Dyslexia susceptibility 1 candidate gene 1 protein homolog
TF351883	ENSMUSG00000073207.1_mouse;ENSG00000203952.9_human;cds_of_m17349_giraffe;cds_of_m17400_okapi;ENSSSCG00000031011.1_pig;cbagene20321Bactrian_camel;cdrgene15327dromedary;bacgene8093_minke_whale;ENSBTAG00000036349.2_cow;yakgene20260_yak;goatgene27775_goat;sheepgene28071_sheep;evm.model.scaffold174.11018_muskdeer;evm.model.ctg50.181_sikadeer;cds_of_genewise3551_roedeer;evm.model.scaffold1305.5_reindee…	CCDC160|Coiled-coil domain-containing protein 160
TF101084	evm.model.ctg9.20_sikadeer;evm.model.ctg330.1_sikadeer;ENSGALP00000059749.1_chicken;ENSGALP00000060678.1_chicken;ENSGALP00000019493.2_chicken;yakgene14514_yak;ENSMUSG00000029910.14_mouse;ENSG00000164109.13_human;sheepgene10312_sheep;cbagene8244Bactrian_camel;cdrgene12042dromedary;ENSSSCG00000009104.2_pig;bacgene6406_minke_whale;cds27672_whitetail;cds_of_genewise9200_milu;evm.model.scaffold875.214…	MAD2L1|Mitotic spindle assembly checkpoint protein MAD2A;PDE5A|cGMP-specific 3',5'-cyclic phosphodiesterase
TF106184	ENSSSCG00000021810.1_pig;ENSMUSG00000025138.14_mouse;OWK14174.1_reddeer;yakgene19088_yak;bacgene17297_minke_whale;cbagene6735Bactrian_camel;cdrgene24330dromedary;ENSG00000187531.13_human;sheepgene15352_sheep;cds_of_m26_okapi;evm.model.scaffold49.4378_muskdeer;evm.model.ctg51.266_sikadeer;evm.model.scaffold120.9090_muskdeer;cds12694_whitetail;cds_of_genewise2613_milu;evm.model.ctg60.320_sikadeer;O…	SIRT7|NAD-dependent protein deacetylase sirtuin-7;SIRT6|NAD-dependent protein deacetylase sirtuin-6
TF300184	bacgene17200_minke_whale;sheepgene7569_sheep;bacgene19900_minke_whale;cbagene13934Bactrian_camel;cdrgene10353dromedary;ENSBTAG00000006104.3_cow;evm.model.ctg133.80_sikadeer;goatgene6160_goat;ENSMUSG00000063480.7_mouse;ENSSSCG00000000058.2_pig;yakgene23348_yak;evm.model.scaffold101.8139_muskdeer;ENSG00000100138.13_human;cds39540_whitetail;cds_of_m3730_giraffe;cds_of_genewise13544_roedeer;cds_of_ge…	Snu13|NHP2-like protein 1
TF313384	OWK01586.1_reddeer;bacgene11901_minke_whale;ENSMUSG00000059895.12_mouse;ENSG00000275575.4_human;ENSG00000184489.11_human;cbagene18570Bactrian_camel;cdrgene13469dromedary;OWK04188.1_reddeer;bacgene2322_minke_whale;evm.model.scaffold3652.24537_muskdeer;sheepgene13097_sheep;evm.model.scaffold4282.24608_muskdeer;evm.model.scaffold2360.24332_muskdeer;goatgene14364_goat;ENSBTAG00000046467.1_cow;evm.mod…	PTP4A3|Protein tyrosine phosphatase type IVA 3;Ptp4a2|Protein tyrosine phosphatase type IVA 2
TF313884	ENSGALP00000055288.1_chicken;evm.model.ctg85.263_sikadeer;OWK11347.1_reddeer;ENSMUSG00000030942.8_mouse;ENSG00000066654.13_human;ENSSSCG00000024748.1_pig;cbagene14546Bactrian_camel;bacgene20571_minke_whale;cds_of_m20502_okapi;cds_of_m20514_giraffe;goatgene23701_goat;sheepgene25851_sheep;yakgene9080_yak;ENSBTAG00000047673.1_cow;evm.model.scaffold727.20349_muskdeer;cds_of_genewise14399_roedeer;cds_…	THUMPD1|THUMP domain-containing protein 1
TF323884	sheepgene16227_sheep;ENSMUSG00000032840.7_mouse;evm.model.ctg69.159_sikadeer;goatgene16758_goat;ENSG00000111412.5_human;cds_of_m22176_okapi;cbagene16458Bactrian_camel;cdrgene22913dromedary;evm.model.scaffold375.8_reindeer;cds33264_whitetail;evm.model.scaffold18.1788_muskdeer;sheepgene20997_sheep;ENSBTAG00000047139.1_cow;ENSSSCG00000009863.2_pig;bacgene20122_minke_whale;yakgene1765_yak;cds_of_m222…	SPRING|UPF0454 protein C12orf49 homolog
TF324484	ENSSSCG00000028220.1_pig;ENSSSCG00000001948.2_pig;OWK08765.1_reddeer;ENSSSCG00000024885.1_pig;ENSGALP00000057132.1_chicken;ENSGALP00000045911.1_chicken;ENSGALP00000045413.1_chicken;ENSMUSG00000021027.15_mouse;cds_of_m19792_okapi;cds_of_m19813_giraffe;evm.model.scaffold355.15402_muskdeer;evm.model.scaffold552.17_reindeer;ENSBTAG00000001282.6_cow;ENSG00000174373.16_human;ENSSSCG00000029349.1_pig;go…	RALGAPA1|Ral GTPase-activating protein subunit alpha-1;TSC2|Tuberin
TF332184	evm.model.ctg47.71_sikadeer;evm.model.scaffold285.14107_muskdeer;ENSSSCG00000011754.1_pig;goatgene590_goat;sheepgene2291_sheep;ENSG00000121853.3_human;ENSMUSG00000051136.1_mouse;cbagene4555Bactrian_camel;cdrgene4545dromedary;evm.model.scaffold404.16577_muskdeer;bacgene26470_minke_whale;cds_of_m6664_okapi;cds_of_m6548_giraffe;ENSBTAG00000010874.5_cow;yakgene3501_yak;evm.model.ctg26.361_sikadeer;OW…	EDNRA|Endothelin-1 receptor;GHSR|Growth hormone secretagogue receptor type 1
TF332984	ENSMUSG00000079003.2_mouse;ENSG00000141858.11_human;bacgene14160_minke_whale;cdrgene18961dromedary;cbagene9353Bactrian_camel;OWK12108.1_reddeer;yakgene1471_yak;cds31909_whitetail;evm.model.scaffold314.14566_muskdeer;goatgene8223_goat;evm.model.ctg60.17_sikadeer;sheepgene8971_sheep;evm.model.scaffold182.25_reindeer;cds_of_genewise8637_milu;bacgene6922_minke_whale;ENSG00000203943.8_human;cbagene162…	SAMD1|Atherin
TF335584	cdrgene10017dromedary;ENSMUSG00000036377.18_mouse;ENSG00000109265.13_human;ENSGALP00000022326.5_chicken;ENSSSCG00000008903.2_pig;cbagene18378Bactrian_camel;ENSSSCG00000023944.1_pig;bacgene1053_minke_whale;evm.model.scaffold317.14656_muskdeer;cds_of_m11340_giraffe;cds_of_m11437_okapi;sheepgene10709_sheep;goatgene6693_goat;ENSBTAG00000040398.2_cow;yakgene12500_yak;ENSGALP00000027003.6_chicken;ENSMU…	CRACDL|Uncharacterized protein KIAA1211-like
TF105185	OWJ99464.1_reddeer;evm.model.scaffold187.4_reindeer;ENSMUSG00000031352.10_mouse;ENSG00000004961.14_human;ENSSSCG00000012111.3_pig;bacgene14128_minke_whale;cbagene18437Bactrian_camel;cdrgene1855dromedary;evm.model.ctg14.159_sikadeer;cds_of_genewise2362_milu;cds27355_whitetail	HCCS|Cytochrome c-type heme lyase
TF106485	cds_of_genewise13664_roedeer;evm.model.scaffold402.16444_muskdeer;evm.model.scaffold75.6648_muskdeer;evm.model.scaffold322.14758_muskdeer;cdrgene4380dromedary;ENSSSCG00000028423.1_pig;evm.model.scaffold375.15936_muskdeer;OWK12628.1_reddeer;evm.model.ctg55.267_sikadeer;bacgene14492_minke_whale;ENSBTAG00000005904.5_cow;goatgene1362_goat;ENSG00000162521.18_human;ENSMUSG00000057236.10_mouse;sheepgene…	Rbbp4|Histone-binding protein RBBP4;CORO2B|Coronin-2B
TF313085	ENSMUSG00000025266.11_mouse;ENSG00000130119.15_human;cbagene2308Bactrian_camel;cdrgene21304dromedary;ENSSSCG00000012336.3_pig;sheepgene12028_sheep;goatgene26456_goat;sheepgene27524_sheep;bacgene17523_minke_whale;goatgene26431_goat;evm.model.ctg194.9_sikadeer;evm.model.scaffold1932.2_reindeer;ENSBTAG00000031564.2_cow;yakgene11150_yak;cds_of_m2231_giraffe;cds_of_m2264_okapi;cds21501_whitetail;evm.m…	GNL3L|Guanine nucleotide-binding protein-like 3-like protein
TF313785	ENSGALP00000014321.3_chicken;cds_of_m5721_okapi;ENSMUSG00000023089.12_mouse;ENSG00000128609.14_human;ENSSSCG00000016607.2_pig;cds_of_genewise1860_roedeer;ENSBTAG00000009334.5_cow;evm.model.ctg11.156_sikadeer;yakgene7016_yak;cds25483_whitetail;sheepgene8262_sheep;evm.model.scaffold114.8756_muskdeer;sheepgene18180_sheep;goatgene4237_goat;sheepgene4561_sheep;yakgene4038_yak;cds27587_whitetail	NDUFA5|NADH dehydrogenase [ubiquinone] 1 alpha subcomplex subunit 5
TF339585	cdrgene15100dromedary;evm.model.ctg217.13_sikadeer;evm.model.ctg60.355_sikadeer;ENSMUSG00000057982.8_mouse;cds_of_m19340_giraffe;ENSMUSG00000092260.7_mouse;cds26410_whitetail;ENSMUSG00000056383.10_mouse;ENSMUSG00000090963.2_mouse;ENSMUSG00000072762.9_mouse;cbagene9406Bactrian_camel;evm.model.ctg60.71_sikadeer;ENSSSCG00000013715.2_pig;goatgene22311_goat;ENSG00000254004.6_human;ENSBTAG00000002955.5…	ZNF584|Zinc finger protein 584;ZNF77|Zinc finger protein 77;ZNF791|Zinc finger protein 791;ZNF420|Zinc finger protein 420
TF350185	cdrgene5307dromedary;ENSMUSG00000036957.8_mouse;bacgene976_minke_whale;cdrgene6600dromedary;cbagene6275Bactrian_camel;ENSG00000126243.8_human;ENSSSCG00000002927.2_pig;yakgene22070_yak;ENSBTAG00000000153.3_cow;evm.model.scaffold351.15301_muskdeer;sheepgene18079_sheep;goatgene17771_goat;cds34901_whitetail;evm.model.scaffold351.15241_muskdeer;cds_of_m21284_okapi;evm.model.ctg164.119_sikadeer;cds7130…	Lrfn1|Leucine-rich repeat and fibronectin type III domain-containing protein 1;LRFN2|Leucine-rich repeat and fibronectin type-III domain-containing protein 2
TF300686	ENSMUSG00000099102.1_mouse;OWK13223.1_reddeer;evm.model.scaffold1622.5_reindeer;evm.model.ctg21.5_sikadeer;OWK02058.1_reddeer;evm.model.ctg127.27_sikadeer;cds_of_genewise11359_roedeer;evm.model.scaffold3674.1_reindeer;ENSBTAG00000047699.1_cow;evm.model.scaffold13.1425_muskdeer;ENSGALP00000016523.2_chicken;evm.model.scaffold3632.1_reindeer;evm.model.scaffold115.8759_muskdeer;cds_of_m3890_okapi;cds…	HSP90AB4P|Putative heat shock protein HSP 90-beta 4;HSP90AA1|Heat shock protein HSP 90-alpha;HSP90AB1|Heat shock protein HSP 90-beta
TF313686	ENSGALP00000008131.5_chicken;bacgene2048_minke_whale;ENSBTAG00000021879.6_cow;evm.model.ctg57.138_sikadeer;goatgene25131_goat;ENSG00000035403.16_human;ENSMUSG00000021823.9_mouse;ENSSSCG00000010313.2_pig;evm.model.scaffold2.170_muskdeer;evm.model.scaffold615.2_reindeer;cds29979_whitetail;cbagene16131Bactrian_camel;cdrgene10903dromedary;yakgene15027_yak;evm.model.scaffold265.13641_muskdeer;cbagene2…	VCL|Vinculin;CTNNA1|Catenin alpha-1;CTNNA3|Catenin alpha-3
TF314586	ENSGALP00000024278.4_chicken;evm.model.ctg205.13_sikadeer;ENSG00000171843.15_human;ENSSSCG00000005166.2_pig;sheepgene3583_sheep;goatgene8819_goat;cbagene3199Bactrian_camel;cdrgene14253dromedary;cds_of_m8499_giraffe;cds_of_m8605_okapi;cds8072_whitetail;ENSBTAG00000014124.5_cow;cds_of_genewise23054_roedeer;yakgene11970_yak;evm.model.scaffold2463.2_reindeer;evm.model.scaffold294.14224_muskdeer;bacge…	Mllt3|Protein AF-9;MLLT1|Protein ENL;YEATS4|YEATS domain-containing protein 4
TF314786	evm.model.ctg23.8_sikadeer;evm.model.scaffold295.14235_muskdeer;evm.model.scaffold687.4_reindeer;ENSMUSG00000005413.8_mouse;ENSSSCG00000026759.1_pig;ENSG00000100292.16_human;cbagene331Bactrian_camel;cdrgene15663dromedary;bacgene1375_minke_whale;ENSBTAG00000015582.5_cow;yakgene11746_yak;cds_of_m9513_okapi;cds_of_m9402_giraffe;evm.model.scaffold6.669_muskdeer;cds_of_m16617_giraffe;cds_of_m16670_oka…	HMOX1|Heme oxygenase 1;Hmox2|Heme oxygenase 2
TF315186	evm.model.ctg54.309_sikadeer;OWK17122.1_reddeer;OWK17225.1_reddeer;cdrgene22555dromedary;evm.model.scaffold88.7370_muskdeer;evm.model.scaffold1369.4_reindeer;ENSG00000053918.15_human;ENSG00000282076.1_human;ENSMUSG00000009545.14_mouse;sheepgene24518_sheep;bacgene5501_minke_whale;cds45225_whitetail;goatgene26157_goat;evm.model.scaffold1369.5_reindeer;cdrgene24287dromedary;yakgene18078_yak;evm.mode…	Kcnq1|Potassium voltage-gated channel subfamily KQT member 1;KCNQ5|Potassium voltage-gated channel subfamily KQT member 5;KCNQ4|Potassium voltage-gated channel subfamily KQT member 4
TF317186	ENSMUSG00000026018.12_mouse;cdrgene17205dromedary;ENSSSCG00000016115.2_pig;ENSG00000163596.16_human;bacgene21030_minke_whale;cbagene22815Bactrian_camel;cdrgene17206dromedary;OWK00178.1_reddeer;evm.model.scaffold1564.3_reindeer;cds8790_whitetail;evm.model.ctg29.82_sikadeer;evm.model.scaffold48.4306_muskdeer;ENSGALP00000017401.5_chicken;cds6307_whitetail;sheepgene7795_sheep;evm.model.scaffold460.17…	ICA1L|Islet cell autoantigen 1-like protein
TF324086	yakgene538_yak;ENSMUSG00000026955.13_mouse;ENSG00000186193.8_human;bacgene14778_minke_whale;cbagene9653Bactrian_camel;cds6541_whitetail;evm.model.scaffold30.3020_muskdeer;ENSBTAG00000047807.1_cow;goatgene12487_goat;cds_of_m22434_giraffe;cds_of_m22334_okapi;ENSMUSG00000036185.9_mouse;ENSG00000227861.9_human;ENSG00000228727.8_human;ENSG00000237918.9_human;ENSG00000227074.11_human;ENSG00000229176.11…	SAPCD1|Suppressor APC domain-containing protein 1
TF331886	ENSG00000073605.18_human;bacgene10451_minke_whale;cbagene14091Bactrian_camel;cdrgene17266dromedary;evm.model.scaffold1094.7_reindeer;cds_of_m7833_okapi;ENSBTAG00000012854.5_cow;yakgene11505_yak;cds_of_m7832_okapi;goatgene19521_goat;sheepgene15011_sheep;ENSSSCG00000021018.1_pig;ENSSSCG00000028764.1_pig;ENSGALP00000062519.1_chicken;evm.model.ctg139.35_sikadeer;evm.model.scaffold2942.2_reindeer;evm.…	Gsdma3|Gasdermin-A3;GSDMC|Gasdermin-C
TF338386	evm.model.scaffold2545.4_reindeer;cbagene16938Bactrian_camel;cdrgene21827dromedary;ENSSSCG00000027823.1_pig;ENSSSCG00000030692.1_pig;evm.model.scaffold2144.11_reindeer;cds18193_whitetail;yakgene9897_yak;OWK16717.1_reddeer;goatgene5093_goat;sheepgene6482_sheep;yakgene9898_yak;evm.model.scaffold770.20702_muskdeer;evm.model.ctg30.112_sikadeer;cds18192_whitetail;goatgene5094_goat;sheepgene6483_sheep;…	OR8S1|Olfactory receptor 8S1
TF352986	cdrgene8412dromedary;cds_of_m10438_giraffe;evm.model.scaffold90.7684_muskdeer;evm.model.ctg119.41_sikadeer;cds42493_whitetail;goatgene2333_goat	EVA1B|Protein eva-1 homolog B
TF105387	OWK03955.1_reddeer;ENSMUSG00000030220.13_mouse;ENSG00000111348.8_human;evm.model.ctg48.33_sikadeer;cbagene3569Bactrian_camel;cdrgene14815dromedary;ENSGALP00000051042.1_chicken;bacgene25275_minke_whale;evm.model.scaffold49.4383_muskdeer;cds_of_m15332_giraffe;evm.model.scaffold6.818_muskdeer;cds_of_genewise7391_roedeer;evm.model.ctg135.122_sikadeer;cds17128_whitetail;evm.model.scaffold231.76_reinde…	ARHGDIB|Rho GDP-dissociation inhibitor 2;ARHGDIG|Rho GDP-dissociation inhibitor 3
TF106487	evm.model.ctg24.22_sikadeer;OWK10407.1_reddeer;cds_of_m16693_okapi;evm.model.scaffold438.17105_muskdeer;OWK08569.1_reddeer;evm.model.ctg15.794_sikadeer;yakgene6958_yak;ENSBTAG00000033180.2_cow;sheepgene15850_sheep;sheepgene15849_sheep;cds30629_whitetail;goatgene15968_goat;ENSGALP00000031243.4_chicken;ENSGALP00000058216.1_chicken	SMYD1|Histone-lysine N-methyltransferase SMYD1;SMYD3|Histone-lysine N-methyltransferase SMYD3
TF300887	cds_of_m1477_okapi;cds32615_whitetail;evm.model.scaffold1593.4_reindeer;ENSBTAG00000002428.3_cow;evm.model.ctg9.292_sikadeer;goatgene6407_goat;sheepgene10410_sheep;yakgene21529_yak;evm.model.scaffold484.17800_muskdeer;cds_of_genewise19964_milu;evm.model.scaffold976.5_reindeer;cds18027_whitetail;OWK07088.1_reddeer	PPA2|Inorganic pyrophosphatase 2, mitochondrial
TF313187	ENSMUSG00000020838.12_mouse;OWK14643.1_reddeer;evm.model.ctg84.552_sikadeer;evm.model.scaffold371.45_reindeer;cds5092_whitetail;ENSBTAG00000019349.5_cow;sheepgene14443_sheep;yakgene1679_yak;goatgene18964_goat;evm.model.scaffold215.12080_muskdeer;cds_of_m11723_giraffe;cds_of_m11826_okapi;ENSG00000108576.9_human;ENSSSCG00000017797.2_pig;bacgene15665_minke_whale;cbagene12472Bactrian_camel;cdrgene667…	SLC6A4|Sodium-dependent serotonin transporter;SLC6A2|Sodium-dependent noradrenaline transporter;SLC6A3|Sodium-dependent dopamine transporter;SLC6A1|Sodium- and chloride-dependent GABA transporter 1;SLC6A8|Sodium- and chloride-dependent creatine transporter 1;SLC6A7|Sodium-dependent proline transporter;Slc6a5|Sodium- and chloride-dependent glycine transporter 2
TF313387	evm.model.scaffold234.12721_muskdeer;ENSSSCG00000003104.2_pig;bacgene3296_minke_whale;ENSBTAG00000005830.5_cow;evm.model.ctg98.87_sikadeer;cds15178_whitetail;evm.model.scaffold338.15042_muskdeer;ENSBTAG00000021845.5_cow;evm.model.ctg25.472_sikadeer;cds_of_m13237_giraffe;goatgene20932_goat;ENSG00000196792.11_human;cds_of_m13340_okapi;cds_of_genewise11910_roedeer;sheepgene21688_sheep;cds_of_genewis…	Strn4|Striatin-4;STRN3|Striatin-3
TF313987	cdrgene23622dromedary;evm.model.scaffold18122.1_reindeer;ENSSSCG00000028133.1_pig;ENSGALP00000048965.1_chicken;ENSGALP00000064791.1_chicken;cbagene14627Bactrian_camel;ENSG00000179950.13_human;ENSG00000274081.4_human;sheepgene13050_sheep;yakgene2086_yak;bacgene2279_minke_whale;ENSBTAG00000037493.1_cow;ENSMUSG00000002524.15_mouse;OWK04113.1_reddeer;evm.model.scaffold24.27_reindeer;cds_of_genewise14…	PUF60|Poly(U)-binding-splicing factor PUF60;RBM17|Splicing factor 45
TF317387	ENSG00000183723.12_human;ENSMUSG00000096188.1_mouse;cdrgene12163dromedary;cbagene15564Bactrian_camel;evm.model.scaffold70.6349_muskdeer;evm.model.scaffold279.13979_muskdeer;evm.model.ctg27.57_sikadeer;evm.model.scaffold392.5_reindeer;cds9882_whitetail;cds_of_genewise20634_muskdeer;goatgene23113_goat;sheepgene25251_sheep;ENSBTAG00000019199.5_cow;yakgene12370_yak;cds_of_m11609_giraffe;cds_of_m11708…	CMTM6|CKLF-like MARVEL transmembrane domain-containing protein 6;PLP2|Proteolipid protein 2;CMTM3|CKLF-like MARVEL transmembrane domain-containing protein 3
TF323787	ENSGALP00000046826.1_chicken;ENSMUSG00000004934.13_mouse;evm.model.scaffold279.25_reindeer;bacgene4026_minke_whale;ENSG00000105229.6_human;ENSSSCG00000022066.1_pig;evm.model.scaffold120.9086_muskdeer;cds12704_whitetail;cds_of_m453_okapi;OWK12197.1_reddeer;OWK04572.1_reddeer;cds_of_genewise12381_milu;evm.model.ctg209.15_sikadeer;ENSBTAG00000021634.4_cow;goatgene3195_goat;yakgene11993_yak;sheepgene…	PIAS3|E3 SUMO-protein ligase PIAS3;PIAS2|E3 SUMO-protein ligase PIAS2
TF326187	ENSMUSG00000023328.14_mouse;ENSG00000087085.13_human;cdrgene7086dromedary;goatgene24058_goat;cbagene8847Bactrian_camel;ENSSSCG00000030303.1_pig;bacgene17906_minke_whale;sheepgene26197_sheep;yakgene24974_yak;ENSBTAG00000001139.5_cow;cds_of_genewise20923_milu;evm.model.scaffold153.10478_muskdeer;cds40747_whitetail;evm.model.scaffold30.2919_muskdeer;cds_of_m13930_giraffe;cds_of_m14019_okapi;ENSBTAG0…	NLGN4X|Neuroligin-4, X-linked;CES4A|Carboxylesterase 4A;EST1_PIG|Liver carboxylesterase
TF332887	ENSMUSG00000043460.6_mouse;ENSG00000166897.14_human;cbagene14022Bactrian_camel;cdrgene10439dromedary;sheepgene7037_sheep;ENSSSCG00000000131.2_pig;bacgene1338_minke_whale;goatgene5647_goat;evm.model.scaffold364.15646_muskdeer;evm.model.ctg229.3_sikadeer;evm.model.scaffold71.6489_muskdeer;evm.model.scaffold191.11513_muskdeer;cds_of_m19835_giraffe;cds_of_m19815_okapi;OWK07580.1_reddeer;evm.model.sca…	ELFN2|Protein phosphatase 1 regulatory subunit 29;SLIT1|Slit homolog 1 protein;SLIT2|Slit homolog 2 protein;SLIT3|Slit homolog 3 protein
TF336987	ENSG00000171574.17_human;evm.model.ctg240.5_sikadeer;ENSMUSG00000030145.14_mouse;ENSSSCG00000009598.2_pig;evm.model.ctg164.56_sikadeer;ENSMUSG00000055835.10_mouse;ENSG00000184517.11_human;bacgene27069_minke_whale;ENSSSCG00000022668.1_pig;cbagene2007Bactrian_camel;cdrgene26dromedary;cds45865_whitetail;evm.model.scaffold46.4122_muskdeer;ENSBTAG00000000868.5_cow;yakgene7856_yak;goatgene17203_goat;sh…	ZNF248|Zinc finger protein 248;ZNF260|Zinc finger protein 260;ZFP1|Zinc finger protein 1 homolog
TF337987	ENSMUSG00000076746.3_mouse;yakgene1605_yak;ENSGALP00000052366.1_chicken;ENSGALP00000053025.1_chicken;ENSGALP00000048688.1_chicken;ENSGALP00000057475.1_chicken;ENSGALP00000053629.1_chicken;ENSMUSG00000076757.9_mouse;cds_of_m17500_giraffe;cbagene439Bactrian_camel;cdrgene20758dromedary;goatgene4267_goat;sheepgene8226_sheep;ENSBTAG00000000144.5_cow;yakgene1606_yak;cds_of_m17501_giraffe;cds_of_m17554_…	TCC2_MOUSE|T-cell receptor gamma chain C region C7.5;TCC1_MOUSE|T-cell receptor gamma chain C region C10.5
TF300088	cds_of_m19279_giraffe;bacgene12512_minke_whale;cbagene4119Bactrian_camel;cdrgene11732dromedary;ENSG00000105193.8_human;sheepgene18191_sheep;cds7114_whitetail;cds27194_whitetail;evm.model.scaffold706.33_reindeer;cds_of_genewise13053_milu;evm.model.scaffold351.15234_muskdeer;evm.model.scaffold226.12464_muskdeer;yakgene22451_yak;ENSSSCG00000020817.1_pig;cds_of_m12895_okapi;ENSMUSG00000037563.15_mous…	Rps16|40S ribosomal protein S16
TF300888	ENSGALP00000064098.1_chicken;ENSMUSG00000028292.14_mouse;ENSG00000146282.17_human;cds_of_genewise15506_milu;cbagene5342Bactrian_camel;cdrgene13878dromedary;ENSSSCG00000004305.2_pig;bacgene25197_minke_whale;ENSSSCG00000004303.2_pig;cds_of_genewise13911_roedeer;evm.model.scaffold184.5_reindeer;cds41505_whitetail;evm.model.ctg21.27_sikadeer;OWK01434.1_reddeer;ENSBTAG00000016967.5_cow;yakgene16521_ya…	RARS2|Probable arginine--tRNA ligase, mitochondrial
TF312988	evm.model.scaffold1058.7_reindeer;sheepgene22713_sheep;evm.model.scaffold485.17815_muskdeer;cds_of_m18134_giraffe;cds_of_m18182_okapi;ENSGALP00000062283.1_chicken;ENSGALP00000063608.1_chicken;ENSMUSG00000030062.7_mouse;ENSG00000163902.11_human;evm.model.scaffold50.4612_muskdeer;ENSSSCG00000011612.2_pig;cbagene1542Bactrian_camel;cdrgene8636dromedary;bacgene11921_minke_whale;cds4472_whitetail;evm.m…	RPN1|Dolichyl-diphosphooligosaccharide--protein glycosyltransferase subunit 1;RHBDF2|Inactive rhomboid protein 2
TF313188	ENSGALP00000059985.1_chicken;cbagene2499Bactrian_camel;ENSMUSG00000026502.13_mouse;ENSMUSG00000111522.1_mouse;cdrgene1747dromedary;ENSSSCG00000010876.2_pig;evm.model.ctg7.470_sikadeer;bacgene14482_minke_whale;goatgene15973_goat;sheepgene15861_sheep;evm.model.scaffold412.16750_muskdeer;yakgene24770_yak;ENSBTAG00000001478.5_cow;cds_of_m919_okapi;cds_of_genewise8598_roedeer;ENSG00000121644.18_human;…	Desi2|Desumoylating isopeptidase 2
TF314588	ENSGALP00000027076.2_chicken;cbagene13175Bactrian_camel;cdrgene17329dromedary;ENSSSCG00000008140.2_pig;bacgene18369_minke_whale;yakgene3552_yak;ENSBTAG00000004352.3_cow;cds_of_genewise2507_roedeer;OWK10057.1_reddeer;evm.model.ctg4.492_sikadeer;cds_of_genewise14534_milu;goatgene11738_goat;cds_of_m2626_giraffe;cds_of_m2689_okapi;evm.model.scaffold301.14359_muskdeer;evm.model.scaffold71.1_reindeer;c…	SLC5A7|High affinity choline transporter 1;SLC5A4|Low affinity sodium-glucose cotransporter;SLC5A1|Sodium/glucose cotransporter 1
TF331088	evm.model.scaffold1666.23911_muskdeer;ENSMUSG00000025141.2_mouse;bacgene17299_minke_whale;ENSG00000185105.5_human;cbagene6732Bactrian_camel;cds_of_m30_okapi;cds_of_m29_giraffe;sheepgene15349_sheep;goatgene19881_goat;ENSBTAG00000000044.5_cow;yakgene19085_yak;evm.model.scaffold49.4375_muskdeer;ENSSSCG00000023021.1_pig;ENSSSCG00000023794.1_pig;sheepgene21400_sheep;sheepgene28709_sheep;evm.model.scaf…	MYADM|Myeloid-associated differentiation marker
TF332088	ENSG00000150477.14_human;ENSSSCG00000003747.2_pig;ENSMUSG00000033632.15_mouse;cbagene12561Bactrian_camel;cdrgene595dromedary;cds_of_m19795_giraffe;cds_of_m19774_okapi;evm.model.ctg18.149_sikadeer;cds_of_genewise12799_milu;evm.model.scaffold228.12516_muskdeer;OWK01569.1_reddeer;evm.model.scaffold26.2_reindeer;cds_of_genewise15883_roedeer;bacgene13277_minke_whale;ENSSSCG00000025209.1_pig;ENSBTAG000…	Kiaa1328|Uncharacterized protein KIAA1328
TF300489	ENSMUSG00000031233.5_mouse;ENSSSCG00000012439.2_pig;ENSGALP00000012878.1_chicken;ENSGALP00000064322.1_chicken;ENSSSCG00000012440.3_pig;evm.model.ctg59.166_sikadeer;evm.model.scaffold136.9798_muskdeer;bacgene15994_minke_whale;evm.model.scaffold823.21113_muskdeer;goatgene22646_goat;sheepgene23040_sheep;yakgene18823_yak	PGK1|Phosphoglycerate kinase 1
TF316589	evm.model.ctg4.359_sikadeer;ENSSSCG00000008447.2_pig;cds3085_whitetail;ENSMUSG00000071037.5_mouse;cbagene19664Bactrian_camel;cdrgene21602dromedary;ENSG00000143919.14_human;bacgene20653_minke_whale;ENSSSCG00000024624.1_pig;goatgene11623_goat;sheepgene5826_sheep;cds27444_whitetail;ENSBTAG00000032519.2_cow;yakgene16918_yak;evm.model.scaffold93.7839_muskdeer;cds_of_genewise18847_muskdeer	CAMKMT|Calmodulin-lysine N-methyltransferase
TF322889	cdrgene12262dromedary;bacgene2997_minke_whale;cbagene7521Bactrian_camel;ENSGALP00000049770.1_chicken;ENSMUSG00000052271.7_mouse;ENSG00000180535.3_human;cbagene1872Bactrian_camel;ENSSSCG00000007600.1_pig;evm.model.scaffold77.37_reindeer;cds17459_whitetail;goatgene5533_goat;cds_of_m9798_giraffe;ENSBTAG00000016227.3_cow;yakgene12104_yak;bacgene1448_minke_whale;ENSMUSG00000009248.6_mouse;ENSG00000183…	ASCL3|Achaete-scute homolog 3;ASCL5|Achaete-scute homolog 5;ASCL4|Achaete-scute homolog 4
TF325689	sheepgene26355_sheep;OWK15377.1_reddeer;ENSGALP00000057371.1_chicken;ENSMUSG00000042622.13_mouse;evm.model.scaffold49.63_reindeer;evm.model.ctg52.229_sikadeer;evm.model.scaffold25.2568_muskdeer;goatgene6098_goat;ENSBTAG00000021435.5_cow;bacgene19831_minke_whale;cds_of_m12971_giraffe;ENSG00000185022.11_human;cds_of_m13087_okapi;ENSSSCG00000030165.2_pig;cds_of_m27_okapi;cds_of_m11689_giraffe;cds_of…	MAFF|Transcription factor MafF;MAFA|Transcription factor MafA
TF328589	ENSMUSG00000054934.10_mouse;cds41532_whitetail;evm.model.scaffold243.13040_muskdeer;bacgene5646_minke_whale;ENSSSCG00000017005.2_pig
TF330989	ENSMUSG00000091956.2_mouse;ENSMUSG00000047990.6_mouse;ENSG00000205502.3_human;ENSG00000198535.5_human;ENSSSCG00000004573.2_pig;cbagene21036Bactrian_camel;cdrgene14144dromedary;ENSSSCG00000004572.2_pig;bacgene1610_minke_whale;sheepgene11805_sheep;cds42564_whitetail;cds_of_m12610_giraffe;cds_of_m12725_okapi;evm.model.scaffold726.20340_muskdeer;goatgene10621_goat;ENSBTAG00000020814.3_cow;cds31792_wh…	C2cd4c|C2 calcium-dependent domain-containing protein 4C
TF333489	sheepgene19627_sheep;ENSGALP00000057326.1_chicken;ENSMUSG00000044337.5_mouse;cds_of_m11131_giraffe;cds_of_m11248_okapi;evm.model.scaffold116.8819_muskdeer;ENSBTAG00000018424.5_cow;yakgene16113_yak;goatgene2259_goat;sheepgene76_sheep;evm.model.scaffold360.15522_muskdeer;goatgene5315_goat;sheepgene6717_sheep;ENSSSCG00000029371.1_pig;bacgene3314_minke_whale;cbagene3882Bactrian_camel;cdrgene17150drom…	ACKR2|Atypical chemokine receptor 2;CXCR4|C-X-C chemokine receptor type 4;CXCR3|C-X-C chemokine receptor type 3;CXCR2|C-X-C chemokine receptor type 2;CCR9|C-C chemokine receptor type 9;CCR7|C-C chemokine receptor type 7;CCR6|C-C chemokine receptor type 6;GPR25|Probable G-protein coupled receptor 25;AGTR2|Type-2 angiotensin II receptor
TF351789	ENSMUSG00000021943.6_mouse;ENSG00000266524.2_human;bacgene11360_minke_whale;cbagene16359Bactrian_camel;ENSSSCG00000010376.2_pig;cds_of_m631_giraffe;cds_of_m633_okapi;goatgene25044_goat;sheepgene26784_sheep;evm.model.scaffold413.16776_muskdeer;evm.model.ctg45.67_sikadeer;OWK07582.1_reddeer;evm.model.scaffold507.18118_muskdeer;evm.model.scaffold8.941_muskdeer;cbagene16574Bactrian_camel;cdrgene7417d…	GDF10|Bone morphogenetic protein 3B;GDF6|Growth/differentiation factor 6
TF352389	evm.model.ctg16.3_sikadeer;ENSMUSG00000028551.14_mouse;ENSG00000123080.10_human;ENSSSCG00000003876.2_pig;cbagene7613Bactrian_camel;cdrgene11372dromedary;evm.model.scaffold213.12053_muskdeer;cds_of_m6655_giraffe;cds_of_m6768_okapi;bacgene449_minke_whale;ENSBTAG00000011059.3_cow;evm.model.ctg63.41_sikadeer;goatgene2579_goat;cds_of_genewise10734_roedeer;sheepgene413_sheep;yakgene8262_yak;evm.model.s…	CDKN2B|Cyclin-dependent kinase 4 inhibitor B;CDKN2C|Cyclin-dependent kinase 4 inhibitor C;CDKN2D|Cyclin-dependent kinase 4 inhibitor D;CDKN2A|Cyclin-dependent kinase inhibitor 2A, isoforms 1/2/3
TF352589	ENSG00000177556.11_human;ENSMUSG00000018585.9_mouse;sheepgene19741_sheep;evm.model.scaffold230.12564_muskdeer;cds_of_genewise6502_milu;evm.model.scaffold2022.4_reindeer;OWK11762.1_reddeer;yakgene11689_yak;sheepgene10027_sheep;goatgene7295_goat;ENSBTAG00000008340.4_cow;evm.model.ctg64.29_sikadeer;cds43119_whitetail;cds_of_m5048_giraffe;cds_of_m5131_okapi	ATOX1|Copper transport protein ATOX1
TF106490	cds_of_m10122_okapi;cds_of_m10011_giraffe;ENSGALP00000050949.1_chicken;ENSGALP00000058860.1_chicken;ENSGALP00000001394.3_chicken;ENSBTAG00000016596.3_cow;goatgene7458_goat;sheepgene9834_sheep;yakgene13642_yak;evm.model.scaffold88.7526_muskdeer;cds42862_whitetail
TF324690	ENSMUSG00000090685.1_mouse;ENSSSCG00000023540.1_pig;ENSG00000272899.3_human;cbagene4388Bactrian_camel;cdrgene4006dromedary;cds_of_m22677_giraffe;cds_of_m22579_okapi;evm.model.scaffold190.11475_muskdeer;goatgene4198_goat;sheepgene8308_sheep;ENSBTAG00000045645.1_cow;yakgene18959_yak;cds_of_genewise2637_milu;OWK06469.1_reddeer;evm.model.ctg14.471_sikadeer;cds_of_genewise10044_roedeer;cds37466_whitet…
TF331690	ENSMUSG00000044164.2_mouse;ENSG00000180537.12_human;bacgene7708_minke_whale;ENSSSCG00000001058.1_pig;evm.model.scaffold4.381_muskdeer;goatgene22010_goat;sheepgene23659_sheep;cds36108_whitetail;cds_of_m22792_okapi;cds_of_m22891_giraffe;evm.model.scaffold223.3_reindeer;evm.model.ctg98.114_sikadeer;cds_of_m22307_giraffe;cds_of_m22210_okapi;ENSSSCG00000005856.2_pig;bacgene14762_minke_whale;cbagene142…	RNF182|E3 ubiquitin-protein ligase RNF182;RNF152|E3 ubiquitin-protein ligase RNF152;RNF186|RING finger protein 186
TF331790	ENSMUSG00000025347.3_mouse;evm.model.scaffold828.7_reindeer;ENSG00000170439.6_human;cdrgene24652dromedary;cdrgene24216dromedary;cbagene21997Bactrian_camel;cdrgene23342dromedary;bacgene12182_minke_whale;evm.model.scaffold1244.23056_muskdeer;evm.model.ctg30.415_sikadeer;cds_of_genewise4836_muskdeer;evm.model.scaffold78.6817_muskdeer;ENSBTAG00000032899.2_cow;yakgene5631_yak	METTL7B|Methyltransferase-like protein 7B
TF333390	ENSG00000196711.8_human;bacgene3593_minke_whale;ENSMUSG00000087247.3_mouse;evm.model.ctg19.425_sikadeer;goatgene14252_goat;sheepgene13229_sheep;ENSSSCG00000022444.1_pig;evm.model.scaffold1799.4_reindeer;cds35028_whitetail;evm.model.ctg136.5_sikadeer;ENSMUSG00000054204.6_mouse;ENSG00000189292.15_human;yakgene2888_yak;evm.model.scaffold3.335_muskdeer;cbagene12150Bactrian_camel;cdrgene23716dromedary…	ALKAL1|Protein FAM150A;Alkal2|Protein FAM150B
TF105691	cds_of_m5203_okapi;ENSGALP00000057589.1_chicken;evm.model.scaffold484.14_reindeer;cds_of_m5205_okapi;cds_of_m5202_okapi;evm.model.ctg705.2_sikadeer;OWK12246.1_reddeer;ENSMUSG00000020409.10_mouse;cbagene6428Bactrian_camel;cdrgene18127dromedary;bacgene5682_minke_whale;ENSG00000164609.9_human;sheepgene10093_sheep;cds18561_whitetail;ENSSSCG00000017033.2_pig;evm.model.scaffold313.14539_muskdeer;goatge…	SLU7|Pre-mRNA-splicing factor SLU7
TF106191	evm.model.scaffold685.5_reindeer;ENSMUSG00000039016.5_mouse;ENSSSCG00000023599.1_pig;cds_of_genewise12735_roedeer;sheepgene28326_sheep;cds35951_whitetail;evm.model.ctg52.3_sikadeer;cds_of_genewise16643_milu;cds_of_genewise16642_milu;ENSMUSG00000048007.4_mouse;ENSMUSG00000045455.7_mouse;yakgene14500_yak	TIMM8A|Mitochondrial import inner membrane translocase subunit Tim8 A
TF300191	ENSGALP00000056692.1_chicken;ENSGALP00000052964.1_chicken;ENSGALP00000058191.1_chicken;evm.model.scaffold14.1500_muskdeer;evm.model.ctg2.697_sikadeer;yakgene3718_yak;evm.model.scaffold14.1502_muskdeer;OWK09630.1_reddeer;goatgene10255_goat;sheepgene12198_sheep;yakgene3719_yak;sheepgene28503_sheep;evm.model.scaffold4014.1_reindeer;OWK09738.1_reddeer;ENSMUSG00000021252.11_mouse;ENSG00000133935.6_hum…	Erg28|Probable ergosterol biosynthetic protein 28
TF300491	OWK07035.1_reddeer;evm.model.scaffold2653.5_reindeer;OWK09615.1_reddeer;ENSGALP00000064271.1_chicken;evm.model.scaffold1027.3_reindeer;evm.model.ctg101.3_sikadeer;OWK00302.1_reddeer;cbagene10007Bactrian_camel;evm.model.scaffold1027.4_reindeer;evm.model.scaffold40.3620_muskdeer;OWK08508.1_reddeer;ENSMUSG00000026473.15_mouse;cdrgene17117dromedary;cdrgene14547dromedary;ENSG00000135821.17_human;evm.m…	GLUL|Glutamine synthetase
TF312991	ENSSSCG00000009276.2_pig;ENSG00000132953.16_human;ENSMUSG00000021952.15_mouse;evm.model.ctg7.360_sikadeer;cbagene7454Bactrian_camel;cdrgene14703dromedary;bacgene273_minke_whale;cds_of_m2287_okapi;evm.model.scaffold76.6739_muskdeer;cds_of_m2253_giraffe;OWK00607.1_reddeer;yakgene2210_yak;ENSBTAG00000003710.5_cow	XPO4|Exportin-4
TF314591	ENSMUSG00000033122.13_mouse;ENSG00000130948.9_human;ENSSSCG00000010937.2_pig;cbagene19462Bactrian_camel;cdrgene3288dromedary;OWK07167.1_reddeer;bacgene9994_minke_whale;ENSBTAG00000016867.5_cow;yakgene9339_yak;evm.model.ctg28.224_sikadeer;cds_of_genewise6183_roedeer;cds_of_genewise14916_milu;OWK16467.1_reddeer;ENSBTAG00000018770.4_cow;yakgene16223_yak;goatgene17268_goat;sheepgene17556_sheep	HSD17B3|Testosterone 17-beta-dehydrogenase 3
TF314891	ENSMUSG00000042707.6_mouse;evm.model.scaffold518.5_reindeer;OWK05329.1_reddeer;evm.model.scaffold90.7700_muskdeer;ENSSSCG00000022979.1_pig;ENSG00000163879.10_human;cbagene13691Bactrian_camel;cdrgene5496dromedary;cds_of_genewise14714_roedeer;cds_of_m1571_okapi;cds_of_m1564_giraffe;ENSBTAG00000002583.5_cow;goatgene2343_goat;sheepgene178_sheep;cds_of_genewise13774_milu;evm.model.ctg119.54_sikadeer;y…	DNALI1|Axonemal dynein light intermediate polypeptide 1;AXDND1|Axonemal dynein light chain domain-containing protein 1
TF315891	bacgene4287_minke_whale;ENSSSCG00000027294.1_pig;cbagene4514Bactrian_camel;cdrgene22805dromedary;ENSSSCG00000011637.2_pig;bacgene13288_minke_whale;ENSBTAG00000023670.3_cow;ENSMUSG00000032803.15_mouse;goatgene876_goat;cds_of_m13976_okapi;cds_of_m10753_okapi;cds_of_genewise12940_roedeer;cds_of_m10637_giraffe;ENSG00000091527.15_human;ENSBTAG00000035556.3_cow;evm.model.scaffold353.3_reindeer;evm.mode…	CDV3|Protein CDV3 homolog
TF323891	ENSGALP00000063776.1_chicken;evm.model.ctg76.220_sikadeer;ENSMUSG00000014226.10_mouse;cds_of_m692_okapi;cbagene9946Bactrian_camel;ENSG00000116161.17_human;cdrgene18174dromedary;bacgene1098_minke_whale;ENSSSCG00000015504.2_pig;cds_of_m691_giraffe;evm.model.scaffold154.10487_muskdeer;sheepgene16207_sheep;ENSBTAG00000001107.3_cow;yakgene4357_yak;goatgene16296_goat	CACYBP|Calcyclin-binding protein
TF332991	cds_of_m20347_okapi;evm.model.ctg433.1_sikadeer;OWK02011.1_reddeer;evm.model.scaffold14468.1_reindeer;ENSBTAG00000026578.3_cow;yakgene11095_yak;sheepgene12639_sheep;goatgene9844_goat;sheepgene12640_sheep;evm.model.scaffold158.10589_muskdeer;ENSBTAG00000017166.3_cow;yakgene17441_yak;sheepgene12363_sheep;cds_of_m10351_giraffe;cds_of_m10468_okapi;evm.model.scaffold43.10_reindeer;cds_of_genewise1296_…	LEG1|Protein LEG1 homolog
TF336191	ENSG00000253276.2_human;bacgene22033_minke_whale;ENSMUSG00000090946.3_mouse;ENSSSCG00000015436.2_pig;yakgene14940_yak;goatgene4518_goat;cdrgene11451dromedary;evm.model.scaffold84.7159_muskdeer;evm.model.ctg14.88_sikadeer;evm.model.scaffold229.2_reindeer;ENSMUSG00000049305.6_mouse;ENSG00000177352.9_human;ENSSSCG00000011378.2_pig;evm.model.scaffold41.3755_muskdeer;sheepgene22527_sheep;cds_of_m8392_…	CCDC71L|Coiled-coil domain-containing protein 71L
TF337091	ENSBTAG00000046243.1_cow;evm.model.scaffold107.8504_muskdeer;cbagene9898Bactrian_camel;evm.model.ctg82.15_sikadeer;ENSG00000169740.13_human;bacgene9491_minke_whale;ENSSSCG00000010416.1_pig;goatgene18644_goat;evm.model.ctg225.2_sikadeer;yakgene19635_yak;sheepgene9082_sheep;ENSMUSG00000067916.9_mouse;cdrgene23029dromedary;evm.model.ctg225.57_sikadeer;yakgene15845_yak;sheepgene26260_sheep;cds40653_w…	Znf467|Zinc finger protein 467;ZNF835|Zinc finger protein 835;ZNF551|Zinc finger protein 551;ZNF566|Zinc finger protein 566
TF338191	cds_of_m20220_giraffe;cds_of_m20221_giraffe;cds_of_m20222_giraffe;cds_of_m20223_giraffe;cds_of_m20192_okapi;cds_of_m20193_okapi;sheepgene29017_sheep;goatgene27027_goat;ENSBTAG00000047218.1_cow;ENSBTAG00000048080.1_cow;cds_of_genewise22871_muskdeer;evm.model.scaffold758.20591_muskdeer;cds20162_whitetail;cds_of_m15957_okapi;cds_of_m15872_giraffe;cds21661_whitetail;OWK03083.1_reddeer;cds_of_genewise…
TF343191	ENSGALP00000063135.1_chicken;ENSGALP00000061001.1_chicken;ENSGALP00000059960.1_chicken;ENSGALP00000063691.1_chicken;cdrgene21000dromedary;cdrgene23635dromedary;ENSMUSG00000098678.1_mouse;cbagene14614Bactrian_camel;ENSG00000204839.8_human;ENSG00000277781.2_human;ENSSSCG00000006948.2_pig;sheepgene13065_sheep;goatgene14393_goat;evm.model.scaffold564.18751_muskdeer;cds_of_m17069_okapi;ENSBTAG00000034…	MROH2A|Maestro heat-like repeat-containing protein family member 2A
TF343491	evm.model.ctg1187.1_sikadeer;evm.model.scaffold314.14554_muskdeer;ENSG00000187912.11_human;OWK11898.1_reddeer;cbagene9339Bactrian_camel;cdrgene23908dromedary;ENSSSCG00000013777.3_pig;bacgene14145_minke_whale;evm.model.scaffold182.14_reindeer;cds31934_whitetail;evm.model.ctg60.4_sikadeer;yakgene1458_yak;goatgene8205_goat;sheepgene8955_sheep	CLEC17A|C-type lectin domain family 17, member A
TF300092	evm.model.ctg25.86_sikadeer;ENSMUSG00000027714.11_mouse;cds_of_m3063_okapi;ENSG00000123737.12_human;OWK07093.1_reddeer;bacgene6393_minke_whale;evm.model.scaffold963.21932_muskdeer;cds24441_whitetail;sheepgene10300_sheep;cds_of_m3011_giraffe;goatgene6305_goat;yakgene5779_yak;ENSBTAG00000004942.5_cow;cds_of_genewise6306_roedeer;evm.model.scaffold125.3_reindeer;cds_of_genewise1208_milu;ENSSSCG000000…	EXOSC9|Exosome complex component RRP45
TF314992	cds_of_m12467_okapi;cds_of_m12466_okapi;ENSGALP00000059357.1_chicken;ENSMUSG00000021243.14_mouse;evm.model.scaffold5.23_reindeer;evm.model.scaffold1788.3_reindeer;evm.model.scaffold1731.5_reindeer;cds_of_m12354_giraffe;cds_of_m12355_giraffe;cds_of_genewise16242_milu;cds16759_whitetail;ENSSSCG00000021442.1_pig;bacgene16176_minke_whale;ENSBTAG00000020381.3_cow;evm.model.ctg69.58_sikadeer;goatgene10…	FCF1|rRNA-processing protein FCF1 homolog
TF317992	evm.model.scaffold15905.1_reindeer;evm.model.scaffold657.3_reindeer;ENSSSCG00000014078.1_pig;ENSSSCG00000025871.1_pig;cds_of_m370_giraffe;cds_of_m367_okapi;evm.model.scaffold213.12055_muskdeer;evm.model.ctg55.285_sikadeer;ENSGALP00000061402.1_chicken;ENSGALP00000064728.1_chicken;cds_of_genewise13578_milu;cds_of_genewise4445_roedeer;OWK09111.1_reddeer;bacgene23944_minke_whale;cbagene10150Bactrian_…	RPS17|40S ribosomal protein S17
TF323092	bacgene11760_minke_whale;ENSG00000232040.2_human;ENSG00000248496.3_human;cbagene2721Bactrian_camel;cdrgene3153dromedary;goatgene22333_goat;sheepgene23344_sheep;evm.model.scaffold506.9_reindeer;cds862_whitetail;evm.model.ctg216.25_sikadeer;yakgene18628_yak;ENSSSCG00000021434.1_pig;ENSG00000184619.3_human;evm.model.scaffold24.2335_muskdeer;yakgene8375_yak;evm.model.ctg84.316_sikadeer;evm.model.scaf…	ZBED9|SCAN domain-containing protein 3;KRBA2|KRAB-A domain-containing protein 2
TF324792	ENSG00000106246.17_human;ENSG00000248919.7_human;ENSMUSG00000029624.10_mouse;cbagene1856Bactrian_camel;cdrgene17583dromedary;ENSSSCG00000007622.2_pig;bacgene17976_minke_whale;evm.model.scaffold71.6419_muskdeer;cds_of_m12398_giraffe;cds_of_m12511_okapi;goatgene24132_goat;sheepgene26269_sheep;ENSBTAG00000020440.5_cow;yakgene6702_yak;evm.model.ctg163.30_sikadeer;cds_of_genewise4468_roedeer;OWK11436.…	PTCD1|Pentatricopeptide repeat-containing protein 1, mitochondrial
TF333292	ENSMUSG00000041974.9_mouse;ENSG00000164808.16_human;evm.model.scaffold158.4_reindeer;ENSSSCG00000006277.2_pig;cbagene505Bactrian_camel;bacgene3610_minke_whale;OWK04400.1_reddeer;cdrgene22531dromedary;evm.model.ctg1114.1_sikadeer;evm.model.scaffold442.17154_muskdeer;goatgene14271_goat;sheepgene13206_sheep;cds_of_m19773_giraffe;cds_of_m19752_okapi;ENSBTAG00000044106.2_cow;yakgene5577_yak;cds_of_gen…	SPIDR|DNA repair-scaffolding protein
TF341892	OWK03672.1_reddeer;evm.model.scaffold549.18624_muskdeer;bacgene76_minke_whale;bacgene8803_minke_whale;cds32567_whitetail;evm.model.ctg279.3_sikadeer;bacgene12411_minke_whale;ENSSSCG00000028624.1_pig;ENSG00000197608.11_human;cdrgene9760dromedary;cdrgene9765dromedary;cdrgene9766dromedary;evm.model.ctg279.8_sikadeer;goatgene18405_goat;sheepgene18655_sheep;ENSSSCG00000005763.2_pig;cbagene15101Bactria…	ZNF83|Zinc finger protein 83;ZNF813|Zinc finger protein 813;ZNF836|Zinc finger protein 836;ZNF160|Zinc finger protein 160;ZNF347|Zinc finger protein 347;ZNF845|Zinc finger protein 845;ZNF674|Zinc finger protein 674;ZNF415|Zinc finger protein 415;ZNF677|Zinc finger protein 677
TF351692	ENSG00000261603.1_human;ENSSSCG00000024268.1_pig;OWK01275.1_reddeer;ENSMUSG00000049291.6_mouse;ENSG00000185888.5_human;evm.model.scaffold221.1_reindeer;ENSMUSG00000037529.13_mouse;ENSMUSG00000026125.9_mouse;evm.model.scaffold762.20615_muskdeer;ENSMUSG00000090658.6_mouse;cbagene18303Bactrian_camel;ENSBTAG00000035707.3_cow;bacgene21067_minke_whale;ENSSSCG00000016388.2_pig;ENSSSCG00000016384.2_pig;c…	PRSS47|Putative serine protease 47;Prss40|Serine protease 40
TF352492	yakgene21634_yak;ENSSSCG00000027437.1_pig;cbagene9224Bactrian_camel;ENSMUSG00000028051.10_mouse;cdrgene766dromedary;sheepgene1345_sheep;ENSG00000263324.5_human;ENSG00000143630.9_human;bacgene6048_minke_whale;evm.model.scaffold143.8_reindeer;ENSSSCG00000006518.1_pig;ENSBTAG00000017055.4_cow;yakgene12181_yak;goatgene3482_goat;cds_of_m10396_okapi;cds28121_whitetail;sheepgene11307_sheep;cdrgene5848dr…	HCN4|Potassium/sodium hyperpolarization-activated cyclic nucleotide-gated channel 4;HCN2|Potassium/sodium hyperpolarization-activated cyclic nucleotide-gated channel 2;HCN1|Potassium/sodium hyperpolarization-activated cyclic nucleotide-gated channel 1
TF105293	ENSSSCG00000021217.1_pig;ENSGALP00000055363.1_chicken;ENSGALP00000047241.1_chicken;evm.model.scaffold2531.2_reindeer;evm.model.scaffold456.17378_muskdeer;ENSMUSG00000020949.8_mouse;sheepgene11838_sheep;OWK08815.1_reddeer;ENSBTAG00000002610.5_cow;evm.model.ctg25.368_sikadeer;goatgene21021_goat;yakgene6156_yak;evm.model.scaffold2148.5_reindeer;cds26629_whitetail	FKBP3|Peptidyl-prolyl cis-trans isomerase FKBP3
TF313193	ENSGALP00000049824.2_chicken;OWK07021.1_reddeer;evm.model.scaffold362.15594_muskdeer;bacgene6430_minke_whale;ENSMUSG00000027971.16_mouse;ENSG00000138653.9_human;cbagene8262Bactrian_camel;cdrgene8449dromedary;evm.model.scaffold929.1_reindeer;yakgene8177_yak;evm.model.scaffold362.15593_muskdeer;sheepgene10341_sheep;goatgene6348_goat;evm.model.ctg9.366_sikadeer;yakgene23360_yak;ENSBTAG00000003131.5_…	NDST4|Bifunctional heparan sulfate N-deacetylase/N-sulfotransferase 4;NDST3|Bifunctional heparan sulfate N-deacetylase/N-sulfotransferase 3;HS3ST1|Heparan sulfate glucosamine 3-O-sulfotransferase 1
TF313593	evm.model.scaffold1146.7_reindeer;evm.model.scaffold150.3_reindeer;sheepgene24996_sheep;ENSBTAG00000003397.5_cow;yakgene16482_yak;cds_of_m2064_giraffe;cds_of_genewise8544_milu;evm.model.ctg53.39_sikadeer;OWK07691.1_reddeer;evm.model.scaffold39.3608_muskdeer;cbagene884Bactrian_camel;evm.model.scaffold16027.24951_muskdeer;cds11120_whitetail;cds_of_genewise6564_muskdeer	CTBP2|C-terminal-binding protein 2
TF330293	ENSGALP00000014293.3_chicken;sheepgene24874_sheep;cbagene21317Bactrian_camel;cdrgene10158dromedary;bacgene6992_minke_whale;ENSSSCG00000010632.2_pig;evm.model.ctg37.109_sikadeer;evm.model.scaffold97.8040_muskdeer;evm.model.scaffold1122.2_reindeer;evm.model.ctg57.119_sikadeer;goatgene25160_goat;evm.model.scaffold2.151_muskdeer;cds_of_genewise5111_roedeer;evm.model.scaffold48708.25101_muskdeer;ENSMU…	Tectb|Beta-tectorin;OIT3|Oncoprotein-induced transcript 3 protein
TF331893	cbagene2153Bactrian_camel;cdrgene19579dromedary;evm.model.scaffold296.2_reindeer;ENSMUSG00000069135.11_mouse;evm.model.ctg22.106_sikadeer;goatgene10138_goat;ENSSSCG00000004023.2_pig;cds47652_whitetail;bacgene17412_minke_whale;ENSG00000213066.11_human;evm.model.scaffold193.11569_muskdeer;sheepgene12919_sheep;cds_of_genewise17440_milu	CEP43|FGFR1 oncogene partner
TF333393	ENSMUSG00000068407.2_mouse;ENSG00000258436.1_human;evm.model.ctg184.41_sikadeer;cds15475_whitetail;goatgene10922_goat;sheepgene11485_sheep;yakgene15397_yak;ENSSSCG00000002131.2_pig;cbagene5872Bactrian_camel;cdrgene15947dromedary;bacgene12936_minke_whale;cbagene5824Bactrian_camel;cdrgene15899dromedary;sheepgene11434_sheep;cbagene5848Bactrian_camel;cdrgene15923dromedary;evm.model.scaffold406.16622_…	RNASE12|Probable inactive ribonuclease-like protein 12;ANG1|Angiogenin-1;BRN|Brain ribonuclease;RNASE7|Ribonuclease 7;RNASE8|Ribonuclease 8
TF334493	evm.model.scaffold227.12509_muskdeer;evm.model.ctg11.100_sikadeer;evm.model.scaffold1064.7_reindeer;evm.model.ctg12.370_sikadeer;cds_of_m12468_okapi;OWK00467.1_reddeer;cds22171_whitetail	CD274|Programmed cell death 1 ligand 1;CD200|OX-2 membrane glycoprotein
TF336293	ENSGALP00000024747.5_chicken;ENSMUSG00000044783.16_mouse;ENSG00000123485.11_human;ENSSSCG00000016313.3_pig;cbagene4833Bactrian_camel;cdrgene23223dromedary;evm.model.scaffold1569.23780_muskdeer;bacgene16462_minke_whale;ENSBTAG00000024726.4_cow;yakgene10327_yak;cds_of_m15341_giraffe;cds_of_m15416_okapi;OWK05421.1_reddeer;goatgene2269_goat;sheepgene95_sheep;evm.model.ctg398.1_sikadeer;evm.model.scaf…	HJURP|Holliday junction recognition protein
TF340593	cbagene12808Bactrian_camel;evm.model.ctg86.3_sikadeer;cds_of_m9007_okapi;goatgene24178_goat;sheepgene18822_sheep;bacgene13578_minke_whale;OWK13962.1_reddeer;cds_of_m313_okapi;cds47776_whitetail;ENSBTAG00000000533.5_cow;yakgene18597_yak;ENSBTAG00000039493.2_cow;yakgene10577_yak;ENSSSCG00000020726.1_pig;ENSSSCG00000013716.2_pig;ENSSSCG00000013719.2_pig;ENSG00000214189.8_human;cdrgene22094dromedary;…	ZNF649|Zinc finger protein 649;ZNF211|Zinc finger protein 211;ZNF350|Zinc finger protein 350;ZFP2|Zinc finger protein 2 homolog
TF350193	evm.model.scaffold1248.1_reindeer;ENSGALP00000055524.1_chicken;cbagene7092Bactrian_camel;cdrgene4129dromedary;ENSG00000179083.6_human;ENSBTAG00000011277.4_cow;yakgene4253_yak;evm.model.scaffold508.18124_muskdeer;cds_of_genewise12099_milu;cds_of_m6787_giraffe;cds_of_m6903_okapi;evm.model.ctg159.16_sikadeer;ENSSSCG00000031033.1_pig;bacgene16252_minke_whale;ENSMUSG00000058503.11_mouse;evm.model.ctg6…	FAM133A|Protein FAM133A;FAM133B|Protein FAM133B
TF354293	cds41915_whitetail;evm.model.scaffold904.3_reindeer;cds_of_m16706_okapi;evm.model.ctg15.797_sikadeer;cds30634_whitetail;cds_of_genewise10418_muskdeer;cds_of_m14325_okapi;cds_of_m14326_okapi;cds_of_m14327_okapi;ENSSSCG00000026778.1_pig;ENSSSCG00000026982.1_pig;ENSSSCG00000028221.1_pig;ENSGALP00000053244.1_chicken;ENSGALP00000055994.1_chicken;ENSGALP00000058017.1_chicken;ENSGALP00000042290.1_chicke…	H3CL_BOVIN|Histone H3.3C-like;CENPA|Histone H3-like centromeric protein A
TF105194	ENSMUSG00000026198.15_mouse;ENSSSCG00000016210.2_pig;ENSG00000115657.12_human;cbagene5254Bactrian_camel;cdrgene14419dromedary;goatgene1507_goat;sheepgene4506_sheep;ENSBTAG00000020607.4_cow;yakgene3251_yak;evm.model.scaffold125.9294_muskdeer;bacgene8414_minke_whale;ENSSSCG00000021170.1_pig;cbagene17412Bactrian_camel;ENSG00000197601.12_human;evm.model.ctg46.409_sikadeer;cds_of_genewise12180_roedeer…	Far1|Fatty acyl-CoA reductase 1
TF300194	cds_of_m11627_giraffe;cds_of_m11728_okapi;ENSGALP00000058691.1_chicken;OWK08387.1_reddeer;bacgene1800_minke_whale;ENSMUSG00000029038.9_mouse;ENSSSCG00000003348.2_pig;ENSG00000160075.11_human;evm.model.scaffold297.14_reindeer;evm.model.scaffold235.12867_muskdeer;evm.model.ctg15.473_sikadeer;goatgene16188_goat;sheepgene16102_sheep;yakgene2386_yak;cds36728_whitetail;ENSBTAG00000002575.5_cow;cds_of_m…	SSU72|RNA polymerase II subunit A C-terminal domain phosphatase SSU72
TF300294	ENSGALP00000062826.1_chicken;evm.model.scaffold1487.14_reindeer;ENSG00000157778.8_human;ENSMUSG00000029551.13_mouse;cbagene1947Bactrian_camel;cdrgene23789dromedary;bacgene8171_minke_whale;ENSSSCG00000007556.2_pig;evm.model.scaffold49.4384_muskdeer;cds_of_m31_giraffe;evm.model.scaffold1730.13_reindeer;evm.model.ctg76.203_sikadeer;cds_of_m32_okapi;ENSBTAG00000000050.2_cow;yakgene795_yak;cds_of_gene…	PSMG3|Proteasome assembly chaperone 3
TF300394	ENSMUSG00000079584.2_mouse;ENSMUSG00000025544.13_mouse;ENSGALP00000055670.1_chicken;yakgene12681_yak;ENSBTAG00000001589.5_cow;cds15657_whitetail;evm.model.ctg66.24_sikadeer;ENSG00000125304.8_human;bacgene25941_minke_whale;cbagene13555Bactrian_camel;cdrgene7781dromedary;ENSGALP00000054028.1_chicken;evm.model.scaffold1525.1_reindeer;ENSSSCG00000029996.1_pig;cbagene8168Bactrian_camel;cdrgene18642dro…	TM9SF2|Transmembrane 9 superfamily member 2
TF313294	ENSGALP00000051923.1_chicken;evm.model.scaffold421.8_reindeer;ENSG00000089486.16_human;ENSG00000274336.2_human;ENSMUSG00000004071.12_mouse;cbagene5978Bactrian_camel;cdrgene18044dromedary;ENSSSCG00000007941.2_pig;bacgene13785_minke_whale;cds30722_whitetail;OWK11074.1_reddeer;cds_of_m14905_okapi;cds_of_m14834_giraffe;goatgene23559_goat;ENSG00000189067.12_human;ENSMUSG00000022500.14_mouse;ENSSSCG000…	Litaf|Lipopolysaccharide-induced tumor necrosis factor-alpha factor homolog
TF313794	cds24996_whitetail;evm.model.scaffold176.11072_muskdeer;ENSMUSG00000021557.14_mouse;ENSG00000135049.15_human;cbagene19436Bactrian_camel;cdrgene3322dromedary;bacgene9972_minke_whale;ENSSSCG00000016529.2_pig;cbagene4345Bactrian_camel;cdrgene4048dromedary
TF319394	bacgene23920_minke_whale;ENSG00000188659.9_human;goatgene20740_goat;sheepgene21504_sheep;evm.model.scaffold129.9457_muskdeer;cds_of_m2073_giraffe;cds_of_m2102_okapi;cbagene10166Bactrian_camel;ENSMUSG00000038570.15_mouse;ENSSSCG00000001791.2_pig;ENSSSCG00000022065.1_pig;ENSMUSG00000028492.13_mouse;ENSG00000155875.13_human;bacgene9819_minke_whale;cbagene3212Bactrian_camel;cdrgene14265dromedary;cds_…	SAXO1|Protein FAM154A
TF323294	ENSGALP00000049288.1_chicken;ENSMUSG00000025532.13_mouse;bacgene17790_minke_whale;cds3809_whitetail;cds36478_whitetail;yakgene3477_yak;ENSBTAG00000037489.2_cow;evm.model.ctg31.121_sikadeer;OWK11135.1_reddeer;ENSG00000241258.6_human;cdrgene8241dromedary;cds_of_m17850_giraffe;evm.model.scaffold758.10_reindeer;evm.model.scaffold146.10157_muskdeer;cbagene23282Bactrian_camel;goatgene23921_goat;cds_of_…	CRCP|DNA-directed RNA polymerase III subunit RPC9
TF325594	cbagene20657Bactrian_camel;OWK03524.1_reddeer;ENSSSCG00000026773.1_pig;ENSMUSG00000061411.12_mouse;cdrgene24591dromedary;bacgene23157_minke_whale;bacgene23158_minke_whale;cbagene14415Bactrian_camel;yakgene1360_yak;ENSBTAG00000008348.5_cow;ENSG00000197183.13_human;cds31469_whitetail;evm.model.ctg115.188_sikadeer;cds_of_genewise5533_milu;cdrgene97dromedary;goatgene13551_goat;ENSG00000283233.1_human…	Nol4l|Nucleolar protein 4-like
TF337194	evm.model.scaffold170.10954_muskdeer;evm.model.scaffold170.10957_muskdeer;ENSG00000171561.3_human;ENSMUSG00000073998.1_mouse;ENSSSCG00000029466.1_pig;ENSSSCG00000022695.1_pig;cbagene23834Bactrian_camel;cdrgene1554dromedary;goatgene14960_goat;sheepgene19660_sheep;ENSBTAG00000048088.1_cow;yakgene16841_yak;cds_of_m16977_giraffe;evm.model.scaffold170.10955_muskdeer;evm.model.ctg8.76_sikadeer;cds29158…	OR2AT4|Olfactory receptor 2AT4
TF105295	ENSMUSG00000019428.16_mouse;ENSG00000105701.15_human;yakgene20633_yak;yakgene11784_yak;bacgene24820_minke_whale;cbagene23115Bactrian_camel;cdrgene20012dromedary;ENSBTAG00000045585.1_cow;ENSSSCG00000013905.2_pig;cds_of_m20953_giraffe;cds_of_m20914_okapi;goatgene8519_goat;evm.model.ctg152.29_sikadeer;cds46310_whitetail;evm.model.scaffold117.8941_muskdeer;ENSBTAG00000016264.4_cow;cds_of_genewise1456…	FKBP8|Peptidyl-prolyl cis-trans isomerase FKBP8
TF106195	evm.model.scaffold10.1038_muskdeer;cds_of_m22129_giraffe;cds_of_m22041_okapi;cds_of_m22042_okapi;evm.model.ctg15.14_sikadeer;cds_of_genewise10198_roedeer;cds_of_genewise5135_milu;ENSGALP00000055191.1_chicken;yakgene13735_yak;cdrgene21166dromedary;ENSMUSG00000062580.9_mouse;bacgene14726_minke_whale;cds9959_whitetail;goatgene16518_goat;sheepgene16473_sheep;ENSBTAG00000047059.1_cow;evm.model.scaffol…	TIMM17A|Mitochondrial import inner membrane translocase subunit Tim17-A;TIMM17B|Mitochondrial import inner membrane translocase subunit Tim17-B
TF314095	ENSMUSG00000027412.12_mouse;ENSG00000132793.11_human;ENSSSCG00000007359.2_pig;cbagene12885Bactrian_camel;cdrgene3641dromedary;bacgene23024_minke_whale;evm.model.scaffold5.502_muskdeer;goatgene13700_goat;sheepgene17279_sheep;cds_of_m5625_okapi;cds_of_m5523_giraffe;evm.model.scaffold83.11_reindeer;ENSBTAG00000009165.5_cow;yakgene3348_yak;cds33078_whitetail;evm.model.scaffold423.16900_muskdeer;sheep…
TF320495	ENSMUSG00000045613.9_mouse;ENSG00000181072.11_human;evm.model.scaffold171.10960_muskdeer;evm.model.scaffold1197.2_reindeer;cds47131_whitetail;evm.model.ctg90.67_sikadeer;evm.model.scaffold102.8309_muskdeer;ENSMUSG00000040495.4_mouse;ENSG00000180720.7_human;cbagene17240Bactrian_camel;cdrgene2510dromedary;bacgene13474_minke_whale;ENSSSCG00000013261.2_pig;cds43921_whitetail;evm.model.scaffold669.198…	CHRM2|Muscarinic acetylcholine receptor M2;CHRM5|Muscarinic acetylcholine receptor M5
TF324795	ENSMUSG00000072944.11_mouse;ENSMUSG00000109511.1_mouse;ENSG00000213024.11_human;ENSSSCG00000003200.2_pig;bacgene16547_minke_whale;cbagene4001Bactrian_camel;cdrgene18405dromedary;sheepgene18541_sheep;evm.model.ctg180.83_sikadeer;evm.model.scaffold2282.10_reindeer;cds5168_whitetail;yakgene18725_yak;goatgene18240_goat;evm.model.scaffold234.12812_muskdeer;bacgene19325_minke_whale;ENSG00000198088.10_h…	NUP62|Nuclear pore glycoprotein p62
TF325595	cbagene844Bactrian_camel;cdrgene22590dromedary;evm.model.scaffold3384.2_reindeer;yakgene5050_yak;goatgene24242_goat;goatgene24241_goat;sheepgene29253_sheep;evm.model.scaffold1460.23590_muskdeer;OWK07740.1_reddeer;evm.model.scaffold11226.1_reindeer;evm.model.scaffold2739.7_reindeer;ENSMUSG00000079164.8_mouse;ENSG00000187554.11_human;ENSSSCG00000010885.3_pig;cbagene2556Bactrian_camel;cdrgene1802dro…	TLR5|Toll-like receptor 5;TLR3|Toll-like receptor 3
TF332895	ENSMUSG00000036225.14_mouse;sheepgene25215_sheep;cbagene20752Bactrian_camel;cds20287_whitetail;goatgene23081_goat;evm.model.scaffold63.6088_muskdeer;yakgene19571_yak;evm.model.ctg28.8_sikadeer;sheepgene2912_sheep;goatgene9454_goat;yakgene20324_yak;ENSBTAG00000016259.3_cow;cds_of_genewise3126_milu;cds_of_m9928_okapi;cds_of_m9818_giraffe;evm.model.scaffold3.239_muskdeer;evm.model.scaffold671.1_rein…	KIAA1958|Uncharacterized protein KIAA1958
[truncated: 40 more rows]

## Sheet: Sheet2
Table S14 List of expanded and contracted gene families
The contracted gene families in sika deer
[truncated: 974 more rows]
